# Supplementary material for: Effect of methanol extract of Salviae miltiorrhizae Radix in high-fat diet-induced hyperlipidemic mice
Source: Chin Med. 2017 Oct 13;12:29. doi: 10.1186/s13020-017-0150-0 (PMC5640945; doi:10.1186/s13020-017-0150-0)
Supplement: Supplementary file 3 — Additional file 3. Hierarchical clusters of genes which was analyzed using a multiple experiment viewer (Fig. S2). [file 13020_2017_150_MOESM3_ESM.xlsx]

## Sheet: Reliable data
Flags are Present or Marginal (1 of 5) : 11,194 genes
Sample ()*S	NORMAL	High Fat Diet	SR-ME-EX
Systematic	Normalized	Normalized	Normalized	Description	Product	Function	PubMedID	DBid	GO biological process	GO molecular function	GO cellular component	RefSeq	UniGene	SEQUENCE	LOCUSLINK_ID	Summary	Genebank_ACC	UNIGENE_ID	EnsemblID	Pathways	TIGRID	GeneSymbol	Common	Chromosomal location	Accessions	CYTOBAND
A_51_P308254	1	1.07201	1.08131	Mus musculus surfeit gene 2 (Surf2), mRNA [NM_013678]	surfeit gene 2		16141073; 16141072; 15782199; 12566387; 12477932; 12466851; 11217851; 11076861; 11042159; 10349636; 8699821; 8639267; 8586415; 8280054; 3221868; 3025660; 2648130; 2300057	RP23-414L19.6				NM_013678	Mm.389260	TCGTAAACTGAGGAAGAAGCAGCTCACCTCCTTGACCAAGAAGTTCAAGAGCTATCATCA	20931		NM_013678	Mm.389260	ENSMUST00000015017		TC1531831	Surf2	Surf2	chr2:26774863-26775290	ref|NM_013678|ens|ENSMUST00000015017|gb|AK157125|gb|AK165559	mm|2qA3
A_51_P164030	1	1.07454	0.970118	Mus musculus t-complex protein 1 (Tcp1), mRNA [NM_013686]	t-complex protein 1		16141073; 16141072; 15782199; 15489334; 15339983; 15317747; 12915127; 12477932; 12466851; 11747081; 11641723; 11387227; 11217851; 11076861; 11042159; 10922068; 10765561; 10561509; 10349636; 9880236; 9268631; 8903730; 8854860; 8835526; 8812459; 8001976; 7953530; 7904580; 7849408; 7665164; 7327391; 6934533; 6825938; 6684996; 6321339; 3753900; 3744436; 3653076; 3455895; 3356450; 2902634; 2717616; 26…	GeneID:21454; MGI:98535; GI:110625624; CCDS:CCDS28397.1	GO:44267(cellular protein metabolic process); GO:6457(protein folding)	GO:5524(ATP binding); GO:166(nucleotide binding); GO:5515(protein binding); GO:51082(unfolded protein binding)	GO:5832(chaperonin-containing T-complex); GO:5815(microtubule organizing center); GO:5720(nuclear heterochromatin); GO:242(pericentriolar material)	NM_013686	Mm.439645	TACATCTGCTTCAATCATCTTACGAGGAGCAAATGATTTCATGTGTGATGAAATGGAGCG	21454		NM_013686	Mm.439645	ENSMUST00000089024		NP323696	Tcp1	Tcp1	chr17:13116096-13116155	ref|NM_013686|ens|ENSMUST00000089024|ens|ENSMUST00000151287|gb|M20130	mm|17qA1
A_55_P1972187	1	1.0881	1.17843	Mus musculus solute carrier family 25 (mitochondrial carrier, brain), member 14 (Slc25a14), nuclear gene encoding mitochondrial protein, transcript variant 2, mRNA [NM_011398]			16537572; 16141073; 16141072; 15489334; 14651853; 12477932; 12466851; 11217851; 11095970; 11076861; 11042159; 10928996; 10349636; 9852133	RP23-91P22.1	GO:6839(mitochondrial transport); GO:6810(transport)	GO:5488(binding); GO:5386(carrier activity); GO:8430(selenium binding); GO:5215(transporter activity)	GO:5615(extracellular space); GO:16021(integral to membrane); GO:16020(membrane); GO:5740(mitochondrial envelope); GO:5743(mitochondrial inner membrane); GO:5739(mitochondrion)		Mm.34953	AGCACAGTTCCTGCTATGTATGCTTTTGACCTTGGTTCTCATTAAAGTATTTATTGGTTG	20523		NM_011398	Mm.34953				Slc25a14	Slc25a14	chrX:46015410-46015469	ref|NM_011398|ref|NM_001166450|ens|ENSMUST00000114938|ens|ENSMUST00000116601	mm|XqA4
A_55_P1958245	1	0.969433	0.708452	Mus musculus Treacher Collins Franceschetti syndrome 1, homolog (Tcof1), mRNA [NM_011552]								NM_011552		AGGAAAAAAGTCCCTGGCCAAAGACTCTGCCTCGCCGATCCAGAAGAAGAAAAAGAAGAA	21453		NM_011552	Mm.2215				Tcof1	Tcof1	chr18:60974672-60974613	ref|NM_011552|ens|ENSMUST00000078036|ens|ENSMUST00000097562|gb|AF001794	mm|18qE1
A_55_P2017645	1	2.66643	2.52837	Mus musculus transporter 2, ATP-binding cassette, sub-family B (MDR/TAP) (Tap2), mRNA [NM_011530]	transporter 2, ATP-binding cassette, sub-family B		16141073; 16141072; 14735325; 12679854; 12594855; 12477932; 12466851; 11976789; 11238639; 11217851; 11076861; 11042159; 11011155; 10922068; 10349636; 9845074; 9764360; 9260681; 9250665; 9164943; 8799160; 8662084; 8325639; 8294864; 8107849; 8022815; 7737270; 2270487; 1979660; 1711220; 1538753; 1473153; 1380797; 1339432	GeneID:21355; MGI:98484; GI:46399206; CCDS:CCDS28644.1	GO:19885(antigen processing and presentation of endogenous peptide antigen via MHC class I); GO:46967(cytosol to ER transport); GO:6955(immune response); GO:6886(intracellular protein transport); GO:6857(oligopeptide transport); GO:15833(peptide transport); GO:6461(protein complex assembly); GO:15031(protein transport); GO:6810(transport)	GO:5524(ATP binding); GO:16887(ATPase activity); GO:42626(ATPase activity, coupled to transmembrane movement of substances); GO:42288(MHC class I protein binding); GO:4409(homoaconitate hydratase activity); GO:17111(nucleoside-triphosphatase activity); GO:166(nucleotide binding); GO:15198(oligopeptide transporter activity); GO:42605(peptide antigen binding); GO:15433(peptide antigen-transporting …	GO:42825(TAP complex); GO:5829(cytosol); GO:5783(endoplasmic reticulum); GO:5788(endoplasmic reticulum lumen); GO:5615(extracellular space); GO:16021(integral to membrane); GO:5887(integral to plasma membrane); GO:16020(membrane)	NM_011530	Mm.14814	TCAGGATAAAGATTGGGACCGTTTTGGACTTTGTGTGTTTTTGTGGCCTTGATGGGTGAG	21355	The membrane-associated protein encoded by this gene is a member of the superfamily of ATP-binding cassette (ABC) transporters. ABC proteins transport various molecules across extra- and intra-cellular membranes. ABC genes are divided into seven distinct subfamilies (ABC1, MDR/TAP, MRP, ALD, OABP, GCN20, White). This protein is a member of the MDR/TAP subfamily. Members of the MDR/TAP subfamily a…	NM_011530	Mm.14814	ENSMUST00000025197	KEGG pathway: ABC transporters - General 02010; KEGG pathway: Antigen processing and presentation 04612	NP335585	Tap2	Tap2	chr17:34353116-34353175	ref|NM_011530|ens|ENSMUST00000025197|gb|AK151657|gb|AK145234	mm|17qB1
A_55_P2052685	1	1.09342	0.883951	Mus musculus deoxyguanosine kinase (Dguok), nuclear gene encoding mitochondrial protein, transcript variant 1, mRNA [NM_013764]					GO:0006139(nucleobase, nucleoside, nucleotide and nucleic acid metabolism);GO:0006468(protein amino acid phosphorylation)	GO:0004138(deoxyguanosine kinase activity);GO:0005524(ATP binding);GO:0016301(kinase activity);GO:0016740(transferase activity);GO:0016773(phosphotransferase activity, alcohol group as acceptor)	GO:0005737(cytoplasm);GO:0005739(mitochondrion)		Mm.42234	CTCATGCACCCCCACACCTGGGTGTGTGCTGTCTTTGTATTGCCATTGTTTTTGTTTTTT	27369		NM_013764	Mm.42234			TC1431138	Dguok	Dguok	chr6:83430316-83430257	ref|NM_013764|ref|NM_001162521|ens|ENSMUST00000101241|ens|ENSMUST00000014698	mm|6qC3
A_55_P2099358	1	1.58244	1.43691	Mus musculus cysteinyl-tRNA synthetase (Cars), mRNA [NM_013742]	cysteinyl-tRNA synthetase		16141073; 16141072; 15782199; 15489334; 12477932; 12473685; 12466851; 12466268; 11217851; 11076861; 11063728; 11042159; 10907850; 10691133; 10486565; 10349636; 9651514; 8889548	GeneID:27267; MGI:1351477; GI:148747198	GO:6423(cysteinyl-tRNA aminoacylation); GO:6418(tRNA aminoacylation for protein translation); GO:6412(translation)	GO:5524(ATP binding); GO:4812(aminoacyl-tRNA ligase activity); GO:4817(cysteine-tRNA ligase activity); GO:16874(ligase activity); GO:46872(metal ion binding); GO:166(nucleotide binding); GO:49(tRNA binding); GO:8270(zinc ion binding)	GO:5737(cytoplasm); GO:5625(soluble fraction)	NM_013742	Mm.125659	ACACCTGAATCAGGCAGAGTGGTAGCAGCTCTGGGACACTGATAATAAATTCTTCTGAAC	27267		NM_013742	Mm.125659	ENSMUST00000010899	KEGG pathway: Aminoacyl-tRNA biosynthesis 00970; KEGG pathway: Cysteine metabolism 00272	NP817077	Cars	Cars	chr7:150743674-150743615	ref|NM_013742|ens|ENSMUST00000105909|ens|ENSMUST00000010899|gb|AK135433	mm|7qF5
A_52_P562676	1	1.19589	0.865525	Mus musculus sulfotransferase family 4A, member 1 (Sult4a1), mRNA [NM_013873]								NM_013873		AGTACTGTACGGATGTTCTGGAACCACACATGGTAATCTCTGCTTGCCTGCATCTTTAAT	29859		NM_013873	Mm.248796				Sult4a1	Sult4a1	chr15:83906605-83906546	ref|NM_013873|gb|AK032195|gb|AK159034|gb|AK046368	mm|15qE2
A_55_P2073338	1	1.02597	1.55311	Mus musculus synapsin I (Syn1), transcript variant a, mRNA [NM_013680]	synapsin I		17409236; 17114649; 16844103; 16818724; 16723536; 16554471; 16495457; 16481620; 16478532; 16452088; 16452087; 16443604; 16407561; 16373512; 16344150; 16237176; 16141073; 16141072; 16093379; 15964829; 15935056; 15935055; 15601943; 15529118; 15489334; 15479642; 15345747; 15265868; 15071120; 15047142; 14736746; 14622577; 14622142; 14557263; 12895513; 12588844; 12477932; 12467588; 12466851; 12091911;…	GeneID:20964; MGI:98460; GI:62177180	GO:7269(neurotransmitter secretion)	GO:5524(ATP binding); GO:3779(actin binding); GO:3824(catalytic activity); GO:46983(protein dimerization activity)	GO:45202(synapse); GO:8021(synaptic vesicle); GO:30672(synaptic vesicle membrane); GO:795(synaptonemal complex)	NM_013680	Mm.439844	AGCGGCTCTGAACCCCCAAGAGAAGAGTCGGGAAGCAAAATAAACAAGCAAAGGCCCAGC	20964		NM_013680	Mm.439844	ENSMUST00000041344		NP432567	Syn1	Syn1	chrX:20437700-20437641	ref|NM_013680|ref|NM_001110780|ens|ENSMUST00000041344|ens|ENSMUST00000081893	mm|XqA1.3
A_51_P429209	1	1.27755	1.57651	Mus musculus sphingomyelin phosphodiesterase 1, acid lysosomal (Smpd1), mRNA [NM_011421]	sphingomyelin phosphodiesterase 1, acid lysosomal		16941686; 16787399; 16141073; 16141072; 16051685; 16026583; 15864314; 15782199; 15721320; 15702401; 15548696; 15489334; 15383576; 15371271; 15238425; 15067322; 14739942; 14704790; 14592455; 12815059; 12594290; 12531875; 12495943; 12477932; 12466851; 12213735; 11579092; 11454988; 11452123; 11403680; 11287428; 11220788; 11217851; 11076861; 11042159; 11017141; 10922068; 10867001; 10800075; 10722706;…	GeneID:20597; MGI:98325; GI:6755582; CCDS:CCDS21653.1	GO:8152(metabolic process); GO:6685(sphingomyelin catabolic process)	GO:16787(hydrolase activity); GO:16798(hydrolase activity, acting on glycosyl bonds); GO:8907(integrase activity); GO:4767(sphingomyelin phosphodiesterase activity)	GO:5764(lysosome)	NM_011421	Mm.4628	CTGATGTCTGACCTGGGCTTTGTCGAGGGCTCAGTGCTCTGGATAGTCAGACAGGAGCTA	20597		NM_011421	Mm.4628	ENSMUST00000046983	KEGG pathway: Sphingolipid metabolism 00600	NP383688	Smpd1	Smpd1	chr7:112706752-112706811	ref|NM_011421|ens|ENSMUST00000046983|gb|AK164167|gb|AK167802	mm|7qE3
A_55_P1973854	1	1.19124	5.10278	Mus musculus sema domain, transmembrane domain (TM), and cytoplasmic domain, (semaphorin) 6B (Sema6b), transcript variant 1, mRNA [NM_013662]	sema domain, transmembrane domain (TM), and cytoplasmic domain, (semaphorin) 6B		16284245; 16141073; 16141072; 15814794; 15051154; 12477932; 12466851; 12435358; 11217851; 11076861; 11042159; 10367884; 10349636; 9361278	GeneID:20359; MGI:1202889; GI:7305475; CCDS:CCDS28896.1	GO:30154(cell differentiation); GO:7275(multicellular organismal development); GO:7399(nervous system development)	GO:4872(receptor activity)	GO:16021(integral to membrane); GO:16020(membrane)	NM_013662	Mm.8029	TGAAAAGAAGCCCAGGGGATGGGGCCTTCAAGGTGCCGGTTTGGAGTTCAAATCCTGCTC	20359		NM_013662	Mm.8029		KEGG pathway: Axon guidance 04360	NP379176	Sema6b	Sema6b	chr17:56262828-56262769	ref|NM_013662|ref|NM_001130456|ens|ENSMUST00000001256|gb|AK143229	mm|17qD
A_55_P1973848	1	2.11257	2.53861	Mus musculus sema domain, immunoglobulin domain (Ig), transmembrane domain (TM) and short cytoplasmic domain, (semaphorin) 4B (Sema4b), mRNA [NM_013659]	semaphorin 4B precursor		16284245; 16141073; 16141072; 15978582; 15368895; 15051154; 12466851; 12435358; 11217851; 11076861; 11042159; 10367884; 10349636; 10318831; 9288753; 8969198; 8812066; 7748562; 7748561	GeneID:20352; MGI:107559; GI:110625636; CCDS:CCDS21391.1	GO:30154(cell differentiation); GO:7275(multicellular organismal development); GO:7399(nervous system development)	GO:4872(receptor activity)	GO:16021(integral to membrane); GO:16020(membrane)	NM_013659	Mm.275909	CGGAGACCAGAGGCTCTCCTTTGCTTTGTGTGTATGTGATAGGAATATATGTATATGCGG	20352		NM_013659	Mm.275909	ENSMUST00000032754	KEGG pathway: Axon guidance 04360	NP839879	Sema4b	Sema4b	chr7:87371351-87371410	ref|NM_013659|gb|AK145570|riken|I1C0016M18	mm|7qD3
A_55_P2111005	1	1.22476	0.99845	Mus musculus platelet-activating factor acetylhydrolase, isoform 1b, subunit 1 (Pafah1b1), mRNA [NM_013625]								NM_013625		GTTCCCAGATTGTTAAGAGTTCACCGAAGATATCGACACAATTTTAAAAATCAGTAAAGG	18472		NM_013625	Mm.397111				Pafah1b1	Pafah1b1	chr11:74487649-74487590	ref|NM_013625|ens|ENSMUST00000102520|ens|ENSMUST00000021091|ref|XM_001476465	mm|11qB5
A_51_P429983	1	1.0764	0.9786	Mus musculus suppressor of Ty 5 homolog (S. cerevisiae) (Supt5h), mRNA [NM_013676]	suppressor of Ty 5 homolog		16141073; 16141072; 15782199; 15618518; 15489334; 12477932; 12466851; 11217851; 11076861; 11042159; 10922068; 10725249; 10349636; 9662403; 9480761; 7671812	GeneID:20924; MGI:1202400; GI:22094123	GO:6355(regulation of transcription, DNA-dependent); GO:6350(transcription)	GO:3711(transcriptional elongation regulator activity)	GO:5634(nucleus)	NM_013676	Mm.285906	GAACCCTGAGTCTGGAGCAAGCCAGGGCAATCACTCTGTATTTCCTTTTCCTCCTTCCCT	20924		NM_013676	Mm.285906	ENSMUST00000003527		NP520620	Supt5h	Supt5h	chr7:29100079-29100020	ref|NM_013676|ens|ENSMUST00000003527|gb|AK146583|gb|AK146650	mm|7qA3
A_55_P2037922	1	1.41403	1.29418	Mus musculus ribosomal protein L7A (Rpl7a), mRNA [NM_013721]								NM_013721		GGCTAAAGAACTCGCCACTAAATCGAGTTAAATGTACACTAAATTTTCTGTCCCTAAATA	27176		NM_013721	Mm.398371				Rpl7a	Rpl7a	chr2:26768759-26768818	ref|NM_013721|ens|ENSMUST00000102898|ref|XR_031062|ref|XR_032617	mm|2qA3
A_55_P1990859	1	1.06128	1.02763	Mus musculus ribosomal protein L6 (Rpl6), mRNA [NM_011290]								NM_011290		TGACCAGAAAGCTGTGGATTTGCAGATTTTGCCAAAGATTAAAGCTGCTCCTCAGCTCCA	19988		NM_011290	Mm.262021				Rpl6	Rpl6	chr5:121658820-121658879	ref|NM_011290|ens|ENSMUST00000077435|ens|ENSMUST00000031617|ref|XM_001476199	mm|5qF
A_51_P394471	1	1.92195	1.2194	Mus musculus transcription factor 3 (Tcf3), transcript variant 8, mRNA [NM_011548]								NM_011548		CAGAAAAGTTCCTTCCTCTCGGTTAACCAGAACTGGAAACAAAGCAGCATGCTCCCTTTT	21423		NM_011548	Mm.3406				Tcf3	Tcf3	chr10:79872698-79872639	ref|NM_011548|ref|NM_001164147|ref|NM_001164148|ref|NM_001164149	mm|10qC1
A_51_P107234	1	1.20995	1.16293	Mus musculus ATP-binding cassette, sub-family F (GCN20), member 1 (Abcf1), mRNA [NM_013854]								NM_013854		TGGTCCCTCCTTTTGGAAGGGTACTACTGACTCACTGACACAAACAGCCAGAACCTCAGG	224742		NM_013854	Mm.329022				Abcf1	Abcf1	chr17:36093974-36093915	ref|NM_013854|ens|ENSMUST00000043757|gb|AK145549|gb|AK153057	mm|17qB1
A_55_P2117202	1	1.25115	0.992417	Mus musculus metaxin 1 (Mtx1), nuclear gene encoding mitochondrial protein, transcript variant 1, mRNA [NM_013604]	metaxin 1		16141073; 16141072; 14706451; 14651853; 12865426; 12477932; 12466851; 11217851; 11076861; 11042159; 10922068; 10349636; 9705320; 9482915; 9045676; 8871542; 8660965; 8597643; 7808216; 7753840	GeneID:17827; MGI:103025; GI:7305291; CCDS:CCDS17494.1	GO:15031(protein transport); GO:6810(transport)		GO:16021(integral to membrane); GO:16020(membrane); GO:5743(mitochondrial inner membrane); GO:5739(mitochondrion); GO:19867(outer membrane)	NM_013604	Mm.280943	GTCTCCCCATGGTTGGAGCAGCCAAAAATGGGGCGCTGTCCTCAGAATAAACCTGTTTAC	17827		NM_013604	Mm.280943	ENSMUST00000073572		NP432632	Mtx1	Mtx1	chr3:89013073-89013014	ref|NM_013604|ref|NM_001161824|ens|ENSMUST00000118964|ens|ENSMUST00000119222	mm|3qF1
A_55_P2156101	1	0.893225	0.779967	Mus musculus S-phase kinase-associated protein 1A (Skp1a), mRNA [NM_011543]	S-phase kinase-associated protein 1A		17274640; 16880526; 16141073; 16141072; 15618518; 15489334; 15306695; 12805289; 12665572; 12477932; 12466851; 11217851; 11076861; 11042159; 10349636; 10097128; 9021147; 8912791; 8530064; 1707031	GeneID:21402; MGI:103575; GI:31560543; CCDS:CCDS24669.1	GO:6512(ubiquitin cycle)	GO:16301(kinase activity); GO:5515(protein binding); GO:4842(ubiquitin-protein ligase activity)	GO:19005(SCF ubiquitin ligase complex)	NM_011543	Mm.42944	AGCAGAAGTTTCCTTTTCCCCCCATTACTCTGAATAAAACCGAACTATGGGTTCTCTGCG	21402		NM_011543	Mm.42944	ENSMUST00000037324	KEGG pathway: Cell cycle 04110; KEGG pathway: TGF-beta signaling pathway 04350; KEGG pathway: Wnt signaling pathway 04310	NP812720	Skp1a	Skp1a	chr11:52059688-52059747	ref|NM_011543|ens|ENSMUST00000109072|ens|ENSMUST00000037324|gb|AK012498	mm|11qB1.3
A_52_P576100	1	1.01941	0.956207	Mus musculus SH2B adaptor protein 1 (Sh2b1), transcript variant 2, mRNA [NM_011363]								NM_011363		AAGTTGAGGTTCATGAGCCCTGTTAAGTCCCCAGTTACTACACACTACAGGTGCCCTTGC	20399		NM_011363	Mm.8538				Sh2b1	Sh2b1	chr7:133610772-133610713	ref|NM_011363|ref|NM_001081459|ens|ENSMUST00000098049|ens|ENSMUST00000032978	mm|7qF3
A_51_P430900	1	0.232501	0.215827	Mus musculus dual specificity phosphatase 1 (Dusp1), mRNA [NM_013642]	dual specificity phosphatase 1		17337450; 17158101; 16978838; 16869965; 16537649; 16461893; 16380513; 16380512; 16288200; 16141073; 16141072; 15899879; 15722358; 15677475; 15629424; 15614136; 15590669; 15489334; 15485842; 15269202; 15242861; 14578290; 12639923; 12511574; 12477932; 12466851; 12444149; 11432789; 11423551; 11279073; 11217851; 11076861; 11042159; 10349636; 8806681; 8557379; 8355678; 8274454; 8221888; 1741163	GeneID:19252; MGI:105120; GI:7305423; CCDS:CCDS28552.1	GO:7049(cell cycle); GO:16311(dephosphorylation); GO:6470(protein amino acid dephosphorylation)	GO:17017(MAP kinase phosphatase activity); GO:16787(hydrolase activity); GO:4721(phosphoprotein phosphatase activity); GO:16791(phosphoric monoester hydrolase activity); GO:5515(protein binding); GO:4725(protein tyrosine phosphatase activity); GO:8138(protein tyrosine/serine/threonine phosphatase activity)		NM_013642	Mm.239041	GCGTATGAGAGTTTTTACCTTTATTTATTTTTGTGTAGGTCGGTGGTTTCTGCCTTCACA	19252		NM_013642	Mm.239041	ENSMUST00000025025	KEGG pathway: MAPK signaling pathway 04010	NP379196	Dusp1	Dusp1	chr17:26642536-26642526	ref|NM_013642|ens|ENSMUST00000025025|gb|X61940|gb|AK145903	mm|17qA3.3
A_55_P1972719	1	0.595161	0.871937	Mus musculus phosphomannomutase 1 (Pmm1), mRNA [NM_013872]								NM_013872		ATTGAGAAGTTTGACTACGTGTTTGCTGAGAATGGGACAGTGCAGTATAAACACGGACGG	29858		NM_013872	Mm.18939				Pmm1	Pmm1	chr15:81786866-81786807	ref|NM_013872|ens|ENSMUST00000023112|gb|AK013805|gb|AK166999	mm|15qE1
A_55_P1970164	1	0.860687	1.04547	Mus musculus ring finger protein 11 (Rnf11), mRNA [NM_013876]								NM_013876		CCCACCCAAATTCTTTTCTGAAAAGTTACTGACATTTGGGTCAAGGTTTTATTAAAAGCT	29864		NM_013876	Mm.172605				Rnf11	Rnf11	chr4:109126483-109126424	ref|NM_013876|ens|ENSMUST00000064167|gb|BC028255|gb|AB024427	mm|4qC7
A_55_P2035439	1	1.05506	0.997209	Mus musculus ubiquitously expressed transcript (Uxt), mRNA [NM_013840]	ubiquitously expressed transcript		16141073; 16141072; 15226823; 12477932; 12466851; 11217851; 11076861; 11042159; 10922068; 10349636; 10087202; 8889548	RP23-275N2.3	GO:51297(centrosome organization and biogenesis); GO:226(microtubule cytoskeleton organization and biogenesis); GO:6457(protein folding)	GO:48487(beta-tubulin binding); GO:51082(unfolded protein binding)	GO:5813(centrosome); GO:5856(cytoskeleton); GO:930(gamma-tubulin complex); GO:5634(nucleus); GO:16272(prefoldin complex)	NM_013840	Mm.34779	AGAATTTCCCAGAGCCATCTCCCCATTGACTGCATCTTCCCAGCCTCCAATATTAAAGCA	22294		NM_013840	Mm.34779	ENSMUST00000001162		NP522264	Uxt	Uxt	chrX:20529124-20529065	ref|NM_013840|ens|ENSMUST00000123836|ref|XR_001910|ref|XR_032860	mm|XqA1.3
A_52_P570266	1	1.99855	1.48367	Mus musculus proteasome (prosome, macropain) subunit, beta type 10 (Psmb10), mRNA [NM_013640]	proteasome (prosome, macropain) subunit, beta type 10		16709825; 16547243; 16141073; 16141072; 15537664; 15489334; 14645204; 12477932; 12466851; 12220526; 11217851; 11076861; 11042159; 10349636; 10047538; 10047537; 9367687; 9300697; 9174609; 9131260	GeneID:19171; MGI:1096380; GI:7305417; CCDS:CCDS22621.1	GO:6511(ubiquitin-dependent protein catabolic process)	GO:4175(endopeptidase activity); GO:16787(hydrolase activity); GO:8233(peptidase activity); GO:4298(threonine endopeptidase activity)	GO:5829(cytosol); GO:5839(proteasome core complex (sensu Eukaryota)); GO:43234(protein complex)	NM_013640	Mm.787	GGAACTTCTTGAGGAAACTGTGCAGGCCATGGAGGTGGAATGAAGTGGCCTGAGATGTAG	19171		NM_013640	Mm.787	ENSMUST00000034369		NP333376	Psmb10	Psmb10	chr8:108459736-108459677	ref|NM_013640|ens|ENSMUST00000034369|gb|Y10875|gb|U77784	mm|8qD3
A_52_P252258	1	0.896747	0.894184	Mus musculus mitogen-activated protein kinase 12 (Mapk12), mRNA [NM_013871]	mitogen-activated protein kinase 12		17088247; 16751104; 16141073; 16141072; 15998744; 15782199; 15729360; 15489334; 15102471; 12477932; 12466851; 12223406; 11991731; 11217851; 11076861; 11042159; 10349636; 10066767; 8925912; 8889548	GeneID:29857; MGI:1353438; GI:7305253; CCDS:CCDS27740.1	GO:7049(cell cycle); GO:45445(myoblast differentiation); GO:6468(protein amino acid phosphorylation)	GO:5524(ATP binding); GO:4707(MAP kinase activity); GO:16301(kinase activity); GO:287(magnesium ion binding); GO:46872(metal ion binding); GO:166(nucleotide binding); GO:5515(protein binding); GO:4672(protein kinase activity); GO:4674(protein serine/threonine kinase activity); GO:16740(transferase activity)	GO:5737(cytoplasm)	NM_013871	Mm.38343	TCCAAGACCCCTACCCAACATGGGACTAGCCTTTGAATTCTGGAGTTGTACATGAAATCA	29857		NM_013871	Mm.38343	ENSMUST00000088827	KEGG pathway: Fc epsilon RI signaling pathway 04664; KEGG pathway: GnRH signaling pathway 04912; KEGG pathway: Leukocyte transendothelial migration 04670; KEGG pathway: MAPK signaling pathway 04010; KEGG pathway: Toll-like receptor signaling pathway 04620; KEGG pathway: VEGF signaling pathway 04370	NP323970	Mapk12	Mapk12	chr15:88961326-88961267	ref|NM_013871|ens|ENSMUST00000088827|gb|AK011286|gb|AK215361	mm|15qE3
A_55_P2036459	1	1.32993	1.09356	Mus musculus mediator complex subunit 24 (Med24), mRNA [NM_011869]								NM_011869		TCGAAGCTGATGCGACTCCTGAGCTCCAGTGACGATGATGCCAACATCCTGTCAAGTCCC	23989		NM_011869	Mm.246493				Med24	Med24	chr11:98567753-98567694	ref|NM_011869|ens|ENSMUST00000021257|ens|ENSMUST00000138750|ens|ENSMUST00000100500	mm|11qD
A_66_P117695	1	0.889834	1.11393	Mus musculus zinc finger protein 259 (Zfp259), mRNA [NM_011752]								NM_011752		TTTGAAGTCTGGGGAAGTGAAATACAAGTTTCTGCTGGCTCTGGGCATGTGAAGTACTGA	22687		NM_011752	Mm.17519				Zfp259	Zfp259	chr9:46089549-46089608	ref|NM_011752|ens|ENSMUST00000156440|gb|AK170372|gb|AK158995	mm|9qA5.2
A_52_P540434	1	0.929195	1.08	Mus musculus protein phosphatase 1, catalytic subunit, gamma isoform (Ppp1cc), mRNA [NM_013636]								NM_013636		AGCCAAGCACTTCATTCTCAAGAGAGCATTTTGTTTTGAACCTCTGTTCCCTTTGTGGAC	19047		NM_013636	Mm.280784				Ppp1cc	Ppp1cc	chr5:122624307-122624366	ref|NM_013636|ens|ENSMUST00000102528|gb|AK178964|gb|AK152422	mm|5qF
A_52_P375638	1	1.21286	1.13241	Mus musculus GTP binding protein 1 (Gtpbp1), mRNA [NM_013818]	GTP binding protein 1		17114649; 16141073; 16141072; 15782199; 15489334; 12477932; 12466851; 11217851; 11076861; 11054535; 11042159; 10938096; 10922068; 10833435; 10725249; 10349636; 9070279; 8889548; 7671812	GeneID:14904; MGI:109443; GI:70778897; CCDS:CCDS27648.1		GO:5525(GTP binding); GO:3924(GTPase activity); GO:166(nucleotide binding)		NM_013818	Mm.19080	GCCTCAGAGTTCCGGGCTACTAGACTGGGTCTTCCTGGTTTTGTAGTACCTCCTTTGGTG	14904		NM_013818	Mm.19080	ENSMUST00000046463		NP358986	Gtpbp1	Gtpbp1	chr15:79551399-79551458	ref|NM_013818|ens|ENSMUST00000046463|gb|AK158342|gb|AK150068	mm|15qE1
A_55_P2048656	1	0.848895	0.825416	Mus musculus ATP synthase, H+ transporting, mitochondrial F0 complex, subunit g (Atp5l), nuclear gene encoding mitochondrial protein, mRNA [NM_013795]								NM_013795		GGCAAATGTGGCATTGTTGGCTATAATGTTTGAAAACCAATCTTTAACTTCTGATTTGAG	27425		NM_013795	Mm.14663				Atp5l	Atp5l	chr9:44721483-44721424	ref|NM_013795|ens|ENSMUST00000043675|ref|XM_887151|ref|XM_911947	mm|9qA5.2
A_55_P2048563	1	1.07251	1.05519	Mus musculus CDK2 (cyclin-dependent kinase 2)-associated protein 1 (Cdk2ap1), mRNA [NM_013812]								NM_013812		CACAACATCTGGAAGAAAGCGACTGAAACTGTTGCATCTTTGTATTTATTACTTGATGTA	13445		NM_013812	Mm.425284				Cdk2ap1	Cdk2ap1	chr11:48638938-48638879	ref|NM_013812|ens|ENSMUST00000104959|ens|ENSMUST00000031341|ref|XM_001478266	mm|11qB1.2
A_51_P131408	1	1.21741	1.98022	Mus musculus tumor necrosis factor receptor superfamily, member 12a (Tnfrsf12a), transcript variant 1, mRNA [NM_013749]	tumor necrosis factor receptor superfamily, member 12a	modulates adhesion and migration	17124496; 17003819; 16526941; 16141073; 16141072; 16110324; 15489334; 14573547; 12821115; 12819136; 12794080; 12529173; 12477932; 12466851; 11217851; 11076861; 11042159; 10922068; 10751351; 10725249; 10551889; 10349636; 8889548	GeneID:27279; MGI:1351484; GI:7305059; CCDS:CCDS28456.1	GO:1525(angiogenesis); GO:6915(apoptosis); GO:7155(cell adhesion); GO:8219(cell death); GO:30154(cell differentiation); GO:7275(multicellular organismal development); GO:45773(positive regulation of axon extension); GO:6931(substrate-bound cell migration, cell attachment to substrate)	GO:5515(protein binding); GO:4872(receptor activity)	GO:9986(cell surface); GO:16021(integral to membrane); GO:16020(membrane); GO:5886(plasma membrane); GO:1726(ruffle)	NM_013749	Mm.28518	AGCCTTCCAAGGTGTCCAATTGCCCTATCTCTGGGTCTGGGGCAGACAGAGAGCCTCAAT	27279		NM_013749	Mm.28518	ENSMUST00000024698	KEGG pathway: Cytokine-cytokine receptor interaction 04060	NP358407	Tnfrsf12a	Tnfrsf12a	chr17:23812805-23812746	ref|NM_013749|ref|NM_001161746|ens|ENSMUST00000024698|gb|AK005382	mm|17qA3.3
A_66_P127484	1	1.02498	0.908788	Mus musculus ATP-binding cassette, sub-family F (GCN20), member 3 (Abcf3), mRNA [NM_013852]	ATP-binding cassette, sub-family F (GCN20), member 3		16141073; 16141072; 15782199; 15489334; 12477932; 12466851; 11544199; 11217851; 11076861; 11042159; 10922068; 10725249; 10708515; 10349636	GeneID:27406; MGI:1351656; GI:29789050; CCDS:CCDS28049.1	GO:0006810(transport)	GO:5524(ATP binding); GO:16887(ATPase activity); GO:17111(nucleoside-triphosphatase activity); GO:166(nucleotide binding)	GO:16020(membrane)	NM_013852	Mm.27135	CAAATTTCTCTTTTCCTTTCAACTGGAGCATCCTCTGCACAATGTGGGAGACCTATCCAA	27406		NM_013852	Mm.27135	ENSMUST00000090013		NP673792	Abcf3	Abcf3	chr16:20560711-20560770	ref|NM_013852|ens|ENSMUST00000003319|gb|AK003527|gb|AF213381	mm|16qA3
A_51_P374869	1	0.981659	0.961674	Mus musculus ATP-binding cassette, sub-family A (ABC1), member 7 (Abca7), mRNA [NM_013850]	ATP-binding cassette, sub-family A, member 7		16908670; 16445568; 16141073; 16141072; 15782199; 15550377; 15520449; 12917409; 12477932; 12466851; 11504943; 11435699; 11217851; 11076861; 11042159; 10769753; 10708515; 10349636	GeneID:27403; MGI:1351646; GI:15451840; CCDS:CCDS24004.1	GO:6909(phagocytosis); GO:6810(transport)	GO:5524(ATP binding); GO:16887(ATPase activity); GO:17111(nucleoside-triphosphatase activity); GO:166(nucleotide binding)	GO:16021(integral to membrane); GO:16020(membrane)	NM_013850	Mm.103351	AGACAGAGGATCTCTGTACCATACGCTGGCTCCCAGAAAGCCTTGGGCTCTGGGGGAAAT	27403	The protein encoded by this gene is a member of the superfamily of ATP-binding cassette (ABC) transporters. ABC proteins transport various molecules across extra- and intracellular membranes. ABC genes are divided into seven distinct subfamilies (ABC1, MDR/TAP, MRP, ALD, OABP, GCN20, White). This protein is a member of the ABC1 subfamily. Members of the ABC1 subfamily comprise the only major ABC …	NM_013850	Mm.103351	ENSMUST00000043866	KEGG pathway: ABC transporters - General 02010	TC1482019	Abca7	Abca7	chr10:79478237-79478296	ref|NM_013850|ens|ENSMUST00000043866|ens|ENSMUST00000132517|gb|BC145120	mm|10qC1
A_55_P2107347	1	2.05324	1.28286	Mus musculus TROVE domain family, member 2 (Trove2), mRNA [NM_013835]								NM_013835		GCCCTCCTACAGTATAGGTAAACCTAATTAAAGAGATTAAAATTGAATACAGAGGCCAAG	20822		NM_013835	Mm.40370				Trove2	Trove2	chr1:145603033-145602974	ref|NM_013835|ens|ENSMUST00000018343|gb|BC051974|gb|BC052380	mm|1qF
A_55_P2081925	1	1.45615	1.12373	Mus musculus zinc finger protein 53 (Zfp53), mRNA [NM_013843]	zinc finger protein 53		16141073; 16141072; 15618518; 12904583; 12477932; 12466851; 11217851; 11076861; 11042159; 10349636; 10347202; 8812414; 1680234	GeneID:24132; MGI:99200; GI:7305637; CCDS:CCDS28440.1	GO:6355(regulation of transcription, DNA-dependent)	GO:46872(metal ion binding); GO:3676(nucleic acid binding); GO:5515(protein binding); GO:8270(zinc ion binding)	GO:5622(intracellular); GO:5634(nucleus)	NM_013843	Mm.42140	TCCTGGTCTACATAGTGACTTTCAGGACTGCCAGGATTATATAGACCCTGTCTCAAAAAA	24132		NM_013843	Mm.42140	ENSMUST00000076664		NP812751	Zfp53	Zfp53	chr17:21647137-21647196	ref|NM_013843|ens|ENSMUST00000076664|ref|XM_001471684|gb|AK030965	mm|17qA3.2
A_55_P2118103	1	0.883137	0.745955	Mus musculus zinc finger protein 68 (Zfp68), transcript variant 1, mRNA [NM_013844]								NM_013844		GCTTTGTGAGTGCTCAGATTAAATGTATGTGCTACTATGCCCACCCATAGAATTTTAAGG	24135		NM_013844	Mm.27575				Zfp68	Zfp68	chr5:139046271-139046212	ref|NM_013844|ref|NM_001163797|ref|NM_001044747|ens|ENSMUST00000110905	mm|5qG2
A_55_P2024021	1	0.929176	0.881212	Mus musculus ATP synthase, H+ transporting, mitochondrial F0 complex, subunit g (Atp5l), nuclear gene encoding mitochondrial protein, mRNA [NM_013795]								NM_013795		TTGAATGTTCTTGGACCATGTGTAAAGAGACTGCTATCTGAATAAAATACTAGGTGTTGA	27425		NM_013795	Mm.14663				Atp5l	Atp5l	chr9:44721416-44721357	ref|NM_013795|ens|ENSMUST00000075431|ref|XM_892716|ref|XM_907199	mm|9qA5.2
A_55_P1990919	1	1.17282	0.831947	Mus musculus selenoprotein X 1 (Sepx1), mRNA [NM_013759]	selenoprotein X 1		16262444; 16141073; 16141072; 15760467; 14699060; 12466851; 11929995; 11217851; 11076861; 11042159; 10922068; 10725249; 10567350; 10349636; 9811942; 8889548	GeneID:27361; MGI:1351642; GI:7305479; CCDS:CCDS28495.1	GO:30091(protein repair)	GO:46872(metal ion binding); GO:16491(oxidoreductase activity); GO:318(protein-methionine-R-oxide reductase activity); GO:8113(protein-methionine-S-oxide reductase activity); GO:8430(selenium binding); GO:8270(zinc ion binding)	GO:5737(cytoplasm); GO:5634(nucleus)	NM_013759	Mm.28212	CCCCTTGATTGCTCTCTGGGATGATCAAGTAGAAGTCAATAAACATGCAGCCTGAGCCGT	27361	This gene encodes a selenoprotein, which contains a selenocysteine (Sec) residue at its active site. The selenocysteine is encoded by the UGA codon that normally signals translation termination. The 3' UTR of selenoprotein genes have a common stem-loop structure, the sec insertion sequence (SECIS), that is necessary for the recognition of UGA as a Sec codon rather than as a stop signal. This prot…	NM_013759	Mm.28212			NP379175	Sepx1	Sepx1	chr17:24879663-24879722	ref|NM_013759|ens|ENSMUST00000115262|gb|AF195142|tc|TC1575517	mm|17qA3.3
A_55_P2108868	1	0.985224	0.882268	Mus musculus nuclear fragile X mental retardation protein interacting protein 1 (Nufip1), mRNA [NM_013745]	nuclear fragile X mental retardation protein interacting protein		16325481; 16141073; 16141072; 15489334; 12477932; 12466851; 11217851; 11076861; 11042159; 10922068; 10556305; 10349636	GeneID:27275; MGI:1351474; GI:7305335; CCDS:CCDS27284.1	GO:45944(positive regulation of transcription from RNA polymerase II promoter)	GO:3723(RNA binding); GO:46872(metal ion binding); GO:3676(nucleic acid binding); GO:5515(protein binding); GO:8270(zinc ion binding)	GO:5830(cytosolic ribosome (sensu Eukaryota)); GO:5622(intracellular); GO:16363(nuclear matrix); GO:5730(nucleolus); GO:5634(nucleus); GO:5726(perichromatin fibrils); GO:48786(presynaptic active zone); GO:8023(transcription elongation factor complex)	NM_013745	Mm.21138	CTGCTTCTGTGGGCATAAAACCTGCCTGGGAATAATAAAAATTTGACAGCTTGATCAATC	27275		NM_013745	Mm.21138	ENSMUST00000022586		NP813187	Nufip1	Nufip1	chr14:76537127-76537186	ref|NM_013745|ens|ENSMUST00000022586|gb|AK032324|tc|TC1578975	mm|14qD3
A_55_P2152926	1	1.08129	0.917836	Mus musculus MYB binding protein (P160) 1a (Mybbp1a), mRNA [NM_016776]	MYB binding protein (P160) 1a		16141073; 16141072; 15782199; 15489334; 15345747; 14744933; 12941609; 12477932; 12466851; 11956195; 11544199; 11435708; 11217851; 11076861; 11042159; 10922068; 10725249; 10644447; 10349636; 9447996; 8302594; 7671812	RP23-48A2.3	GO:6118(electron transport); GO:16481(negative regulation of transcription); GO:6913(nucleocytoplasmic transport); GO:6355(regulation of transcription, DNA-dependent); GO:6350(transcription)	GO:3677(DNA binding); GO:3887(DNA-directed DNA polymerase activity); GO:5515(protein binding); GO:8134(transcription factor binding); GO:16564(transcriptional repressor activity); GO:8270(zinc ion binding)	GO:42564(NLS-dependent protein nuclear import complex); GO:5737(cytoplasm); GO:5730(nucleolus); GO:5634(nucleus)	NM_016776	Mm.147946	TTTCCCTGCCCTAGAGACTCCTATTTTTTCACCAATATTTTAATAAACAATCCATGATGC	18432		NM_016776	Mm.147946	ENSMUST00000045633		NP048262	Mybbp1a	Mybbp1a	chr11:72264991-72265050	ref|NM_016776|ens|ENSMUST00000100899|ens|ENSMUST00000045633|gb|AK155074	mm|11qB4
A_55_P2112125	1	1.24507	0.914111	Mus musculus tyrosine kinase, non-receptor, 2 (Tnk2), transcript variant 1, mRNA [NM_016788]								NM_016788		GGCCCCAGCTATGGATATCTGCTTCTTCCAGAGAAATAAAGCTTGTTTCTATTTTATGTT	51789		NM_016788	Mm.251115				Tnk2	Tnk2	chr16:32683519-32683578	ref|NM_016788|ref|NM_001110147|ens|ENSMUST00000115123|ens|ENSMUST00000115124	mm|16qB3
A_51_P140942	1	1.28672	1.53702	Mus musculus retinitis pigmentosa 9 (human) (rp9), mRNA [NM_018739]								NM_018739		TGAAAAGGATGTAAGGATCCAGCAGTTAAAGCAGTTACTGGAGGACTCCACCTCAGATGA	55934		NM_018739	Mm.38235				rp9	rp9	chr9:22254260-22253254	ref|NM_018739|ens|ENSMUST00000034763|gb|AK146136|gb|BC048480	mm|9qA3
A_55_P2113066	1	0.747496	0.518115	Mus musculus zinc finger with KRAB and SCAN domains 5 (Zkscan5), transcript variant 1, mRNA [NM_016683]								NM_016683		CCCCAGCCACTGGAGTACTCTAGCCATTGTCCCATCCTGTTTATTAAAACGTTTGAAAAG	22757		NM_016683	Mm.332842				Zkscan5	Zkscan5	chr5:145982558-145982617	ref|NM_016683|ref|NM_001167944|ens|ENSMUST00000031601|ens|ENSMUST00000085671	mm|5qG2
A_55_P1967138	1	0.869711	0.665656	Mus musculus stimulated by retinoic acid 13 (Stra13), mRNA [NM_016665]	stimulated by retinoic acid 13		17347673; 16878149; 16141073; 16141072; 12477932; 12466851; 11217851; 11076861; 11042159; 10349636; 8839844; 15465485; 15108316; 15196947	RP23-84C12.16		GO:0003677(DNA binding)	GO:5634(nucleus)	NM_016665	Mm.259716	CCCTGAGCTGTAAATTTGTTCTTACAAAGCAACATCAATAAATCAACACCATCTCTCTGA	20892		NM_016665	Mm.259716	ENSMUST00000026137		NP572028	Stra13	Stra13	chr11:120572315-120572256	ref|NM_016665|ens|ENSMUST00000106154|ens|ENSMUST00000106155|ens|ENSMUST00000055424	mm|11qE2
A_55_P2000758	1	1.04231	1.03085	Mus musculus G kinase anchoring protein 1 (Gkap1), mRNA [NM_019832]								NM_019832		TCTAAAGTGAAAGTATTACAGGCAGAATTAGCCAAATACCAGGGAGGCAGGAAGGGGAAA	56278		NM_019832	Mm.296625				Gkap1	Gkap1	chr13:58337919-58335002	ref|NM_019832|ens|ENSMUST00000091579|ref|XM_001475971|ref|XR_032907	mm|13qB1
A_55_P2128821	1	1.00222	1.20092	Mus musculus selenoprotein K (Selk), mRNA [NM_019979]								NM_019979		GATCTAGCCTGACTGATACGCAGTTCTATAAATGTACATGTTTGTCTCCTTATCTTTTTT	80795		NM_019979	Mm.104491				Selk	Selk	chr14:30787828-30787887	ref|NM_019979|ens|ENSMUST00000044239|ens|ENSMUST00000112268|gb|AK007523	mm|14qB
A_51_P437717	1	1.16453	1.30949	Mus musculus RIKEN cDNA 0610031J06 gene (0610031J06Rik), mRNA [NM_020003]	kidney predominant protein NCU-G1		16141073; 16141072; 15782199; 12477932; 12466851; 11444019; 11217851; 11125038; 11076861; 11042159; 10922068; 10349636; 8889548	GeneID:56700; MGI:1913318; GI:9910458; CCDS:CCDS17469.1			GO:5615(extracellular space); GO:16021(integral to membrane); GO:16020(membrane)	NM_020003	Mm.439922	CTGCGCCACAGGCGGTATTCTGAGTACCAGTCCATAAACTGAAACCCACTCTCCAGAGGG	56700		NM_020003	Mm.439922	ENSMUST00000001454		NP377421	0610031J06Rik	0610031J06Rik	chr3:88132249-88132308	ref|NM_020003|ens|ENSMUST00000001454|gb|AK075614|gb|AK171042	mm|3qF1
A_55_P1975973	1	0.990655	0.331244	Mus musculus synaptotagmin III (Syt3), transcript variant 1, mRNA [NM_016663]								NM_016663		GTGAATGTCGACAGACCAATCCTTGATGTCCCCTGAACAGACACACCCTCCAGTGTCCAC	20981		NM_016663	Mm.4824				Syt3	Syt3	chr7:51655255-51655314	ref|NM_016663|ref|NM_001114116|ens|ENSMUST00000118962|ens|ENSMUST00000032980	mm|7qB4
A_51_P254912	1	1.66629	1.41034	Mus musculus replication factor C (activator 1) 2 (Rfc2), mRNA [NM_020022]	replication factor C (activator 1) 2		16141073; 16141072; 15489334; 12477932; 12466851; 11779826; 11352562; 11217851; 11124535; 11076861; 11042159; 11013070; 11003705; 10922068; 10349636; 10330122; 8248204	GeneID:19718; MGI:1341868; GI:11177922; CCDS:CCDS19722.1	GO:6260(DNA replication)	GO:5524(ATP binding); GO:3677(DNA binding); GO:17111(nucleoside-triphosphatase activity); GO:166(nucleotide binding)	GO:5663(DNA replication factor C complex); GO:5634(nucleus)	NM_020022	Mm.332739	ATGGCTCCAGTGGCCAGCTGACTTGAGACGGCCTCCACTGATGGAACTAGGAGAGTCTTT	19718		NM_020022	Mm.332739	ENSMUST00000023867		NP432612	Rfc2	Rfc2	chr5:135073809-135073868	ref|NM_020022|ens|ENSMUST00000023867|gb|AK011353|gb|AK011649	mm|5qG2
A_55_P2111950	1	1.21325	1.30686	Mus musculus DnaJ (Hsp40) homolog, subfamily C, member 7 (Dnajc7), mRNA [NM_019795]	DnaJ (Hsp40) homolog, subfamily C, member 7		16141073; 16141072; 15782199; 15489334; 15347657; 12477932; 12466851; 11217851; 11161808; 11147971; 11076861; 11042159; 11013085; 10922068; 10349636; 8889548	RP23-390D17.1	GO:6457(protein folding)	GO:5488(binding); GO:31072(heat shock protein binding); GO:5515(protein binding)		NM_019795	Mm.439807	GGGTAGACAGGGAAGCAGGCAGCTTGTGAATTTTTGTTGTATTGTTTAACTTTATTAAAA	56354		NM_019795	Mm.402409	ENSMUST00000014339		NP843236	Dnajc7	Dnajc7	chr11:100444220-100444161	ref|NM_019795|ens|ENSMUST00000107378|ens|ENSMUST00000107380|ens|ENSMUST00000014339	mm|11qD
A_55_P1996456	1	1.16996	0.987004	Mus musculus serine/arginine repetitive matrix 1 (Srrm1), transcript variant 1, mRNA [NM_016799]								NM_016799		AAGAAACACAAGAAGCACAAAAAACACAAGAAGGAGAAGGCTGTGACCATAGCCACCCCA	51796		NM_016799	Mm.1963				Srrm1	Srrm1	chr4:134878348-134878289	ref|NM_016799|ref|NM_001130477|ens|ENSMUST00000030613|ens|ENSMUST00000140050	mm|4qD3
A_55_P2022128	1	2.3261	1.66525	Mus musculus contactin associated protein-like 1 (Cntnap1), mRNA [NM_016782]	contactin associated protein 1		17114649; 16723544; 16687515; 16551741; 16141073; 16141072; 15601927; 15381686; 14676309; 14592966; 12972410; 12904461; 12466851; 12082082; 11512672; 11395000; 11217851; 11076861; 11042159; 10460258; 10349636	RP23-281C18.4	GO:7155(cell adhesion); GO:7165(signal transduction)	GO:5515(protein binding); GO:5102(receptor binding)	GO:5615(extracellular space); GO:16021(integral to membrane); GO:16020(membrane)	NM_016782	Mm.435534	TATATATAAAAGAACTCAGTGGGCTGTCCTGTGCTATGCCCAGTTTGTAGCGAGCTCCTT	53321		NM_016782	Mm.474527		KEGG pathway: Cell adhesion molecules (CAMs) 04514	NP378899	Cntnap1	Cntnap1	chr11:101051853-101051912	ref|NM_016782|ens|ENSMUST00000103109|tc|TC1677730	mm|11qD
A_55_P2041509	1	1.24202	1.15572	Mus musculus RIKEN cDNA 1110004F10 gene (1110004F10Rik), mRNA [NM_019772]	small acidic protein		16919269; 16141073; 16141072; 15782199; 15489334; 15345747; 12477932; 12466851; 11217851; 11125038; 11076861; 11042159; 10922068; 10349636	GeneID:56372; MGI:1929274; GI:9790217; CCDS:CCDS21766.1	GO:8150(biological_process)	GO:3674(molecular_function)	GO:5575(cellular_component)	NM_019772	Mm.24231	GGGATACTTGCCTTGTTTGTGGCAGCTCCTTCATCTTCATCTTTTGGTTTGTTCCTATTT	56372		NM_019772	Mm.24231	ENSMUST00000032899		NP359618	1110004F10Rik	1110004F10Rik	chr7:123248248-123248307	ref|NM_019772|ens|ENSMUST00000106607|ens|ENSMUST00000106608|ens|ENSMUST00000032899	mm|7qF1
A_55_P2030805	1	1.31333	0.987167	Mus musculus ARP10 actin-related protein 10 homolog (S. cerevisiae) (Actr10), mRNA [NM_019785]	ARP10 actin-related protein 10 homolog		16141073; 16141072; 15782199; 15489334; 12857853; 12477932; 12466851; 11217851; 11076861; 11042159; 10922068; 10525537; 10349636; 8889548	GeneID:56444; MGI:1891654; GI:9789887; CCDS:CCDS25960.1	GO:7018(microtubule-based movement)	GO:5515(protein binding); GO:5198(structural molecule activity)	GO:5856(cytoskeleton); GO:5869(dynactin complex)	NM_019785	Mm.29317	GGAAAGCGCAACCACCGCTGATGAAAAGGGCATTTTCCACTGAGAAATAAACGCTTGAAT	56444		NM_019785	Mm.29317	ENSMUST00000021479		NP378518	Actr10	Actr10	chr12:72062986-72063045	ref|NM_019785|ens|ENSMUST00000021479|gb|AK161642|gb|BC002227	mm|12qC3
A_51_P438692	1	1.14258	1.07269	Mus musculus vesicle transport through interaction with t-SNAREs 1B homolog (Vti1b), mRNA [NM_016800]	vesicle transport through interaction with t-SNAREs 1B homolog		16141073; 16141072; 15782199; 15640147; 15363411; 14668490; 12861006; 12477932; 12466851; 11786915; 11784862; 11217851; 11076861; 11042159; 10922068; 10725249; 10349636; 9553086; 9446565; 9398683	GeneID:53612; MGI:1855688; GI:31980617; CCDS:CCDS26008.1	GO:6886(intracellular protein transport); GO:15031(protein transport); GO:6810(transport)	GO:5515(protein binding)	GO:5794(Golgi apparatus); GO:16021(integral to membrane); GO:16020(membrane)	NM_016800	Mm.265929	ATGTGTTGCTGCTGTGGGCTAACAGTTCAAGAATGTATTGTCTTGTCAGACTATGGGAGG	53612		NM_016800	Mm.265929	ENSMUST00000055262	KEGG pathway: SNARE interactions in vesicular transport 04130	NP1257824	Vti1b	Vti1b	chr12:80257397-80257338	ref|NM_016800|ens|ENSMUST00000055262|gb|AF035208|gb|BC009810	mm|12qC3
A_52_P428496	1	1.04402	0.824849	Mus musculus ras homolog gene family, member A (Rhoa), mRNA [NM_016802]								NM_016802		TTAAAATTCCCATTTTGTCACTTTCTCTGATAAAATATGGCCATATCCCTTATTCAGCCC	11848		NM_016802	Mm.757				Rhoa	Rhoa	chr9:108239913-108239972	ref|NM_016802|gb|AK172051|gb|AK083624|gb|BC068115	mm|9qF2
A_55_P2133895	1	1.22942	1.50865	Mus musculus heterogeneous nuclear ribonucleoprotein H2 (Hnrnph2), mRNA [NM_019868]								NM_019868		GGGAGGGTGTCTTTATATCCAGTATGATTGGTAAATGGGAAGTACAACTGCTTCTGATCA	56258		NM_019868	Mm.315909				Hnrnph2	Hnrnph2	chrX:131140864-131140923	ref|NM_019868|ens|ENSMUST00000113202|ens|ENSMUST00000050331|ens|ENSMUST00000074950	mm|XqE3
A_55_P2035495	1	1.90382	1.45132	Mus musculus zinc finger and BTB domain containing 20 (Zbtb20), transcript variant 1, mRNA [NM_019778]			17301088; 16919269; 16458080; 16141073; 16141072; 15998716; 15782199; 15618518; 12477932; 12466851; 11744704; 11217851; 11076861; 11042159; 10725249; 10349636; 9811942; 8889548	GI:26332789	GO:6355(regulation of transcription, DNA-dependent); GO:6350(transcription)	GO:3677(DNA binding); GO:46872(metal ion binding); GO:5515(protein binding); GO:8270(zinc ion binding)	GO:5622(intracellular); GO:5634(nucleus)		Mm.441121	TTTTTTGCCTGCTGGTACATTACATTTCCGGGGGCTTGGGTGGATAATACTTTTCCCAGT	56490		NM_019778	Mm.440824	ENSMUST00000033479		NP579895	Zbtb20	Zbtb20	chr16:43619030-43619089	ref|NM_019778|ref|NM_181058|ens|ENSMUST00000114694|ens|ENSMUST00000079441	mm|16qB4
A_55_P1987979	1	0.891515	1.43211	Mus musculus pleiotropic regulator 1, PRL1 homolog (Arabidopsis) (Plrg1), mRNA [NM_016784]								NM_016784		GAAAGCTCACTTGCAGAAAACATTGCTGCTTTGTATTTTACAATAAACTGCTCCCATGTC	53317		NM_016784	Mm.286349				Plrg1	Plrg1	chr3:82876150-82876209	ref|NM_016784|ens|ENSMUST00000029628|ens|ENSMUST00000150268|gb|AK080068	mm|3qE3
A_51_P363719	1	0.777638	0.756401	Mus musculus syntaxin 7 (Stx7), mRNA [NM_016797]	syntaxin 7		17114649; 16141073; 16141072; 15782199; 15363411; 15345747; 14668490; 12466851; 11786915; 11741941; 11591653; 11217851; 11076861; 11042159; 10982406; 10922068; 10886332; 10692457; 10349636	GeneID:53331; MGI:1858210; GI:31560462; CCDS:CCDS23749.1	GO:6886(intracellular protein transport); GO:6892(post-Golgi vesicle-mediated transport); GO:7033(vacuole organization and biogenesis); GO:16192(vesicle-mediated transport)	GO:5506(iron ion binding); GO:5515(protein binding); GO:8565(protein transporter activity)	GO:5768(endosome); GO:16021(integral to membrane); GO:5887(integral to plasma membrane); GO:16020(membrane)	NM_016797	Mm.248042	TGGCGTGTATACTCTGCCTGCACCTCTGTAACTGTGTAACATGTGTAACATGATTGCATT	53331		NM_016797	Mm.248042	ENSMUST00000020174	KEGG pathway: SNARE interactions in vesicular transport 04130	NP812768	Stx7	Stx7	chr10:23907846-23907905	ref|NM_016797|ens|ENSMUST00000020174|gb|AF056323|gb|AK169822	mm|10qA4
A_52_P418644	1	1.10949	1.27031	Mus musculus proteolipid protein 2 (Plp2), mRNA [NM_019755]								NM_019755		AGATGATCTGTGCTGCTGTCTTACTTGTCTTCTACACGTGTGACCTGCACTCCAAGATAT	18824		NM_019755	Mm.18565				Plp2	Plp2	chrX:7246811-7246752	ref|NM_019755|ens|ENSMUST00000033486|gb|AB031292|gb|BC119088	mm|XqA1.1
A_55_P2034555	1	1.01056	0.950682	Mus musculus programmed cell death 5 (Pdcd5), mRNA [NM_019746]								NM_019746		GACAGTCACCACCTTGTAAATGTTTACTTTGTTCCCTGTCTATATATGCCTTTTGAAAAA	56330		NM_019746	Mm.371609				Pdcd5	Pdcd5	chr7:36427115-36427056	ref|NM_019746|ens|ENSMUST00000120714|ens|ENSMUST00000032577|ens|ENSMUST00000118501	mm|7qB2
A_66_P106585	1	1.47823	1.31934	Mus musculus SUMO1 activating enzyme subunit 1 (Sae1), mRNA [NM_019748]								NM_019748		ACTTCATCCTGCCTTTGTCTTCGAAGCTATCAGGGAACTGCGGGGTCCCAAATTTGATAA	56459		NM_019748	Mm.258530				Sae1	Sae1	chr7:16913113-16913054	ref|NM_019748|ens|ENSMUST00000094815|gb|AB024303|gb|AK090012	mm|7qA2
A_55_P2045203	1	0.866249	0.815443	Mus musculus RIKEN cDNA 1500003O03 gene (1500003O03Rik), mRNA [NM_019769]								NM_019769		CAAACTGTTTTTATCCACAGTTGTGCCTTATTGTCCCATTAAAGTTGTATTCCTCAATTC	56398		NM_019769	Mm.214765				1500003O03Rik	1500003O03Rik	chr2:119412671-119412730	ref|NM_019769|ens|ENSMUST00000119172|ens|ENSMUST00000014221|ref|XM_001480443	mm|2qE5
A_55_P1962951	1	1.10437	1.07785	Mus musculus syntaxin 5A (Stx5a), transcript variant 1, mRNA [NM_019829]	syntaxin 5		16141073; 16141072; 15782199; 15489334; 14517553; 12477932; 12466851; 11217851; 11076861; 11042159; 10922068; 10725249; 10469351; 10349636; 9094723; 8889548	GeneID:56389; MGI:1928483; GI:34328465; CCDS:CCDS29542.1	GO:6886(intracellular protein transport); GO:6810(transport); GO:16192(vesicle-mediated transport)	GO:8565(protein transporter activity)	GO:5794(Golgi apparatus); GO:139(Golgi membrane); GO:16021(integral to membrane); GO:16020(membrane)	NM_019829	Mm.153061	GTGACTCTCAATATGCCAAACATGCTGCAGCCTATTTCCTCCCAATTACAGCAAGACTGT	56389		NM_019829	Mm.153061	ENSMUST00000073430	KEGG pathway: SNARE interactions in vesicular transport 04130	NP333284	Stx5a	Stx5a	chr19:8830065-8830124	ref|NM_019829|ref|NM_001167799|ens|ENSMUST00000073430|ens|ENSMUST00000010254	mm|19qA
A_55_P1973699	1	1.03958	0.722334	Mus musculus HtrA serine peptidase 2 (Htra2), nuclear gene encoding mitochondrial protein, mRNA [NM_019752]								NM_019752		CGCTGCATCAGTCCTGGGCTCCGAAGAACACATTTTATATAAAATAAAATTATACCTAGC	64704		NM_019752	Mm.21880				Htra2	Htra2	chr6:83001337-83001278	ref|NM_019752|ens|ENSMUST00000089645|ens|ENSMUST00000113963|ens|ENSMUST00000113962	mm|6qC3
A_55_P2095177	1	1.30855	1.09991	Mus musculus ubiquitin specific peptidase 5 (isopeptidase T) (Usp5), mRNA [NM_013700]	ubiquitin specific protease 5 (isopeptidase T)		16141073; 16141072; 15782199; 15489334; 15345747; 12477932; 12466851; 11217851; 11076861; 11042159; 10922068; 10349636; 9445485	GeneID:22225; MGI:1347343; GI:7305619; CCDS:CCDS20531.1	GO:6512(ubiquitin cycle); GO:6511(ubiquitin-dependent protein catabolic process)	GO:8234(cysteine-type peptidase activity); GO:16787(hydrolase activity); GO:46872(metal ion binding); GO:8233(peptidase activity); GO:4221(ubiquitin thiolesterase activity); GO:8270(zinc ion binding)		NM_013700	Mm.3571	CTCAGCCTCCGGTCTGTCTTTATGGTCCTCTGGAAAAATGCCAAAATACATGATGTGAAT	22225		NM_013700	Mm.3571	ENSMUST00000047510		NP379119	Usp5	Usp5	chr6:124765113-124765054	ref|NM_013700|ens|ENSMUST00000047510|ens|ENSMUST00000122110|gb|AK195872	mm|6qF2
A_55_P1963309	1	1.08793	0.994673	Mus musculus Ras-GTPase-activating protein SH3-domain binding protein 1 (G3bp1), mRNA [NM_013716]								NM_013716		CCGGTCGGTCCTGGCAATTGTTTAAAGAAAAGTAATAAAGATTCTAGATTTGTTTTCAGA	27041		NM_013716	Mm.380129				G3bp1	G3bp1	chr11:55313951-55314010	ref|NM_013716|ens|ENSMUST00000071288|gb|AK141689|gb|AF143947	mm|11qB1.3
A_51_P459320	1	1.07867	1.02654	Mus musculus G kinase anchoring protein 1 (Gkap1), mRNA [NM_019832]								NM_019832		AGAAATGTGTATATTTAATGCTGTGCGACTGCTAAACTGCAGGTTTTTGTTGAAGGAACT	56278		NM_019832	Mm.296625				Gkap1	Gkap1	chr13:58334928-58334869	ref|NM_019832|ens|ENSMUST00000091579|gb|AK016588|gb|AB033130	mm|13qB1
A_55_P1961140	1	0.936036	0.838001	Mus musculus methyltransferase like 3 (Mettl3), mRNA [NM_019721]								NM_019721		CCTTAAGAGGACTGTTTACGCAATAGTGTCCCCTACCCTGTATATAAATAAATAAAAGTT	56335		NM_019721	Mm.271759				Mettl3	Mettl3	chr14:52914605-52914546	ref|NM_019721|ens|ENSMUST00000111553|ens|ENSMUST00000022767|ens|ENSMUST00000153539	mm|14qC2
A_55_P2060183	1	0.922524	1.00334	Mus musculus MAPK scaffold protein 1 (Mapksp1), mRNA [NM_019920]								NM_019920		TGTCTCTCCGCTTTGCTGTAACCGTGCTTCCACCATTGTGTTCTTTGTACAATTGAAATG	56692		NM_019920	Mm.331392				Mapksp1	Mapksp1	chr3:137591568-137591627	ref|NM_019920|ref|XM_899834|ref|XM_921576|gb|AK159450	mm|3qG3
A_52_P660945	1	1.00502	0.817596	Mus musculus cathepsin F (Ctsf), mRNA [NM_019861]	cathepsin F		16508006; 16141073; 16141072; 15782199; 15489334; 15033168; 12477932; 12466851; 11217851; 11076861; 11042159; 11005868; 10876093; 10526153; 10349636; 10318784	GeneID:56464; MGI:1861434; GI:9845246; CCDS:CCDS29440.1	GO:6508(proteolysis)	GO:16946(cathepsin F activity); GO:4197(cysteine-type endopeptidase activity); GO:8234(cysteine-type peptidase activity); GO:16787(hydrolase activity); GO:8233(peptidase activity)	GO:5615(extracellular space); GO:5764(lysosome)	NM_019861	Mm.29561	GTGGTGAACTGAGAGTTGCTGGCTCAGGACCTATGTTGTCACAGTGGCCCCTTCCTTAGC	56464		NM_019861	Mm.29561	ENSMUST00000006627		NP378479	Ctsf	Ctsf	chr19:4860454-4860513	ref|NM_019861|ens|ENSMUST00000115980|ens|ENSMUST00000119694|gb|AK017474	mm|19qA
A_55_P2019397	1	1.01608	0.815588	Mus musculus mitochondrial carrier homolog 1 (C. elegans) (Mtch1), nuclear gene encoding mitochondrial protein, mRNA [NM_019880]	mitochondrial carrier homolog 1		17114649; 16141073; 16141072; 15782199; 15489334; 12477932; 12466851; 11217851; 11076861; 11042159; 10922068; 10725249; 10349636; 8889548	GeneID:56462; MGI:1929261; GI:9845273; CCDS:CCDS28596.1	GO:6915(apoptosis); GO:6919(caspase activation); GO:45161(neuronal ion channel clustering); GO:43065(positive regulation of apoptosis); GO:9966(regulation of signal transduction); GO:6810(transport)	GO:30165(PDZ domain binding); GO:5488(binding); GO:5515(protein binding)	GO:16021(integral to membrane); GO:5622(intracellular); GO:16020(membrane); GO:5739(mitochondrion)	NM_019880	Mm.285322	AGTCCTCCCCTCGTGGTAAGATAGACCCATCTCCTCGAATAAATGTATTGGTGGTGATTT	56462		NM_019880	Mm.285322	ENSMUST00000024809		NP585757	Mtch1	Mtch1	chr17:29469083-29469024	ref|NM_019880|ens|ENSMUST00000118366|ens|ENSMUST00000114693|ens|ENSMUST00000095427	mm|17qA3.3
A_55_P2129975	1	0.909058	0.844481	Mus musculus RAB guanine nucleotide exchange factor (GEF) 1 (Rabgef1), mRNA [NM_019983]								NM_019983		TCCTTTCCCTGTTTATCCAATAAACTTCCCCCACAGTGCTGTGGGGCTATTGCCTTTTTT	56715		NM_019983	Mm.288639				Rabgef1	Rabgef1	chr5:130690147-130690206	ref|NM_019983|ens|ENSMUST00000026390|ens|ENSMUST00000119797|gb|AK146734	mm|5qG1.3
A_55_P2069917	1	0.965834	0.841599	Mus musculus ubiquitin A-52 residue ribosomal protein fusion product 1 (Uba52), mRNA [NM_019883]								NM_019883		CCTGGCATGTGACCCCGGGACCAAATAAAGTCCCCTTCCATCCACTGGAGCAGTAAAAAA	22186		NM_019883	Mm.297372				Uba52	Uba52	chr8:73032217-73032158	ref|NM_019883|ens|ENSMUST00000082002|ref|XM_979710|ref|XM_989375	mm|8qB3.3
A_51_P103509	1	1.55155	1.35294	Mus musculus cytochrome b-561 domain containing 2 (Cyb561d2), mRNA [NM_019720]	tumor suppressor, region 10		16141073; 16141072; 15489334; 12477932; 12466851; 11217851; 11085536; 11076861; 11042159; 10349636; 8889548	GeneID:56368; MGI:1929280; GI:9790029; CCDS:CCDS23491.1	GO:8150(biological_process); GO:6118(electron transport); GO:6810(transport)	GO:5506(iron ion binding); GO:46872(metal ion binding); GO:3674(molecular_function)	GO:16021(integral to membrane); GO:16020(membrane)	NM_019720	Mm.24833	GGTCTGGGGACATTTCAGGGACTAGGGCACTCAGGGGTAGATCTCCTCACACTAGAGTGT	56368		NM_019720	Mm.24833	ENSMUST00000085091		NP045450	Cyb561d2	Cyb561d2	chr9:107442126-107442067	ref|NM_019720|ens|ENSMUST00000041459|gb|BC027212|gb|AK162586	mm|9qF1
A_52_P122696	1	0.899391	0.676408	Mus musculus ADP-ribosylation factor-like 2 (Arl2), mRNA [NM_019722]	ADP-ribosylation factor-like 2		16141073; 16141072; 15979089; 15782199; 15489334; 12477932; 12466851; 11980706; 11217851; 11076861; 11042159; 10922068; 10349636; 8889548	GeneID:56327; MGI:1928393; GI:31980988; CCDS:CCDS29496.1	GO:6886(intracellular protein transport); GO:7264(small GTPase mediated signal transduction)	GO:5525(GTP binding); GO:166(nucleotide binding); GO:5515(protein binding); GO:5215(transporter activity)	GO:5622(intracellular)	NM_019722	Mm.21071	CAAAACAACCATCCTCAAGAAGTTCAATGGAGAAGACGTGGACACCATCTCCCCGACACT	56327		NM_019722	Mm.21071	ENSMUST00000025893		NP817288	Arl2	Arl2	chr19:6137822-6137763	ref|NM_019722|ens|ENSMUST00000025893|gb|AK011366|gb|BC060259	mm|19qA
A_52_P486322	1	1.05342	0.913565	Mus musculus fizzy/cell division cycle 20 related 1 (Drosophila) (Fzr1), mRNA [NM_019757]								NM_019757		CACCCTGTGACACTCTTAACTGCGTTGACTCTGATTGCATTGCCACCCTTTGTCTGTGTG	56371		NM_019757	Mm.24202				Fzr1	Fzr1	chr10:80829886-80829827	ref|NM_019757|ens|ENSMUST00000140901|gb|AK155370|gb|AF083809	mm|10qC1
A_55_P2006340	1	0.9213	0.877227	Mus musculus ubiquitin A-52 residue ribosomal protein fusion product 1 (Uba52), mRNA [NM_019883]								NM_019883		AAGAAGAAGGTCAAATAAAGCTGTGGTCATACCTGGCATGTGACCCCGGGACCAAATAAA	22186		NM_019883	Mm.297372				Uba52	Uba52	chr8:73032248-73032189	ref|NM_019883|ens|ENSMUST00000121623|ens|ENSMUST00000081940|ens|ENSMUST00000125184	mm|8qB3.3
A_55_P2093822	1	1.07428	1.08404	Mus musculus ubiquitin-conjugating enzyme E2D 2 (Ube2d2), mRNA [NM_019912]								NM_019912		GAGCTTGTACGTTCACGAATGATTCATCTGTGTAATAAACTGATTACTACAGTCATTACA	56550		NM_019912	Mm.180052				Ube2d2	Ube2d2	chr18:35966027-35966086	ref|NM_019912|gb|AK005355|gb|AK148089|gb|AK139623	mm|18qB2
A_55_P1957583	1	0.956429	0.870172	Mus musculus G protein pathway suppressor 2 (Gps2), mRNA [NM_019726]								NM_019726		TCCCTCAGGCTGGGGTCTTATGTGCCCCAAACCAATAAAATGTACAAAATGTACCCACCA	56310		NM_019726	Mm.477738				Gps2	Gps2	chr11:69730034-69730093	ref|NM_019726|ens|ENSMUST00000057884|ens|ENSMUST00000116358|gb|BC011317	mm|11qB3
A_51_P483261	1	1.0629	0.875906	Mus musculus protein-O-mannosyltransferase 1 (Pomt1), mRNA [NM_145145]			17456771; 16141073; 16141072; 15782199; 15489334; 15383666; 12670716; 12477932; 12466851; 11217851; 11076861; 11042159; 10349636	RP23-161B9.3	GO:30198(extracellular matrix organization and biogenesis); GO:6493(protein amino acid O-linked glycosylation)	GO:4169(dolichyl-phosphate-mannose-protein mannosyltransferase activity); GO:287(magnesium ion binding); GO:30(mannosyltransferase activity); GO:46872(metal ion binding); GO:16740(transferase activity); GO:16757(transferase activity, transferring glycosyl groups)	GO:5783(endoplasmic reticulum); GO:5789(endoplasmic reticulum membrane); GO:16021(integral to membrane); GO:16020(membrane)		Mm.31192	CTGTCCACTGGTTCCTTGTTTGAAGCAATTGATTTCTCTTCACACAGTGAAGAATGTGCC	99011		NM_145145	Mm.31192				Pomt1	Pomt1	chr2:32110109-32110168	ref|NM_145145|ens|ENSMUST00000036473|gb|AY007238|gb|AK153984	mm|2qB
A_51_P259571	1	1.04851	0.974141	Mus musculus angiopoietin-like 6 (Angptl6), mRNA [NM_145154]	angiopoietin-related protein 5		16806062; 16141073; 16141072; 15778720; 15489334; 14764539; 12871997; 12477932; 12466851; 11217851; 11076861; 11042159; 10349636	GeneID:70726; MGI:1917976; GI:21699062; CCDS:CCDS22886.1	GO:1525(angiogenesis); GO:30154(cell differentiation); GO:7275(multicellular organismal development); GO:7165(signal transduction)	GO:5102(receptor binding)	GO:5615(extracellular space); GO:30141(secretory granule)	NM_145154	Mm.34019	CGTGGTGGGGCGTACTCTCTGAAGAAAGCTGTTATGTTGACCCGGCTTGTGCGCTTGTGA	70726		NM_145154	Mm.34019	ENSMUST00000043726		NP460380	Angptl6	Angptl6	chr9:20678385-20678326	ref|NM_145154|ens|ENSMUST00000043726|gb|AB054065|gb|BC025904	mm|9qA3
A_51_P226465	1	0.631704	0.65304	Mus musculus Myb-related transcription factor, partner of profilin (Mypop), mRNA [NM_145579]								NM_145579		TAATAGTTACTGTTCATGACTTAAAGAGAAGCAACGTGTGGGGACCTCCCTACTCCCCCA	232934		NM_145579	Mm.440069				Mypop	Mypop	chr7:19586837-19586896	ref|NM_145579|ens|ENSMUST00000059331|ens|ENSMUST00000131087|gb|M82905	mm|7qA3
A_55_P2068429	1	0.991152	0.869402	Mus musculus cDNA sequence BC003267 (BC003267), mRNA [NM_145591]								NM_145591		TCCCAGAAGAGTCTTTACAAAGATGTGATGCTGGAGACCTACTGGAACCTCACTGTTATA	233987		NM_145591	Mm.102799				BC003267	BC003267	chr8:4625906-4625965	ref|NM_145591|ref|NM_001033157|ref|NM_001163064|ens|ENSMUST00000101544	mm|8qA1.1
A_55_P2089238	1	1.30068	1.34102	Mus musculus family with sequence similarity 76, member A (Fam76a), transcript variant 1, mRNA [NM_145553]								NM_145553		TTTTCTTGATAAAGGAATGATGGTAGCCTAGCTAGTTCTTGTAAAAGTGATGCCTCTTTG	230789		NM_145553	Mm.11473				Fam76a	Fam76a	chr4:132456598-132456539	ref|NM_145553|ref|NM_001163792|ens|ENSMUST00000097856|ens|ENSMUST00000036010	mm|4qD2.3
A_55_P2061525	1	1.47909	0.85233	Mus musculus cell division cycle 27 homolog (S. cerevisiae) (Cdc27), mRNA [NM_145436]								NM_145436		AGGACACAGATACAGATACACACACTCACACACACGTACATTAGAGCATTGGGGTTTTTT	217232		NM_145436	Mm.89845				Cdc27	Cdc27	chr11:104364630-104364571	ref|NM_145436|ens|ENSMUST00000093923|gb|BC040245|gb|BC023730	mm|11qE1
A_55_P1964313	1	1.26502	1.05008	Mus musculus phospholipase A2, group IVB (cytosolic) (Pla2g4b), mRNA [NM_145378]			17293613; 16141073; 16141072; 15866882; 15489334; 15226823; 15024020; 12477932; 12466851; 11217851; 11076861; 11042159; 10349636	RP23-383I16.2	GO:16042(lipid catabolic process); GO:9395(phospholipid catabolic process)	GO:5509(calcium ion binding); GO:16787(hydrolase activity); GO:4623(phospholipase A2 activity); GO:4620(phospholipase activity)	GO:16020(membrane)	XM_355378	Mm.41467	TAAATCAATCTTAAAAGGCTAAATCTCAGGCTGGTGGGATGGCTCAGCGGTTAAGAGTGC	211429		NM_145378	Mm.41467	ENSMUST00000044497		TC1537275	Pla2g4b	Pla2g4b	chr2:119868539-119868598	ref|NM_145378|ens|ENSMUST00000110759|ens|ENSMUST00000110761|ens|ENSMUST00000044497	mm|2qE5
A_55_P2174987	1	1.0876	0.676879	Mus musculus cAMP responsive element binding protein 3-like 3 (Creb3l3), mRNA [NM_145365]	cAMP responsive element binding protein 3-like 3		16469704; 16141073; 16141072; 15800215; 12477932; 12466851; 11217851; 11076861; 11042159; 10984455; 10349636	GeneID:208677; MGI:2384786; GI:21703728; CCDS:CCDS24043.1	GO:6355(regulation of transcription, DNA-dependent)	GO:3677(DNA binding); GO:46983(protein dimerization activity); GO:43565(sequence-specific DNA binding); GO:3700(transcription factor activity)	GO:5634(nucleus)	NM_145365	Mm.294693	TTAAAGGTGTGAGCACCACCTCCTTTTCTAAGACTTTGTGACCTTCAATAAAGTATTTTG	208677		NM_145365	Mm.294693	ENSMUST00000048384	KEGG pathway: Melanogenesis 04916	NP815811	Creb3l3	Creb3l3	chr10:80547139-80547080	ref|NM_145365|ens|ENSMUST00000048384|ens|ENSMUST00000117422|gb|AK077258	mm|10qC1
A_51_P165165	1	0.713165	0.509973	Mus musculus 3-hydroxyisobutyrate dehydrogenase (Hibadh), mRNA [NM_145567]	3-hydroxyisobutyrate dehydrogenase, mitochondrial precursor		16141073; 16141072; 15782199; 15509224; 15489334; 14651853; 12477932; 12466851; 11217851; 11125038; 11076861; 11042159; 10922068; 10349636; 8889548	GeneID:58875; MGI:1889802; GI:21704140; CCDS:CCDS20151.1	GO:6098(pentose-phosphate shunt); GO:6573(valine metabolic process)	GO:8442(3-hydroxyisobutyrate dehydrogenase activity); GO:51287(NAD binding); GO:50662(coenzyme binding); GO:16491(oxidoreductase activity); GO:4616(phosphogluconate dehydrogenase (decarboxylating) activity)	GO:5739(mitochondrion)	NM_145567	Mm.286458	TATCTTAGTGTACCCTCCTGTTACAGCTTCCACACTCAGCCGGCTTGCTTCAGTATTTTT	58875		NM_145567	Mm.286458	ENSMUST00000031788	KEGG pathway: Valine, leucine and isoleucine degradation 00280	NP712532	Hibadh	Hibadh	chr6:52496440-52496381	ref|NM_145567|ens|ENSMUST00000031788|gb|AK078175|gb|AB051067	mm|6qB3
A_55_P2078073	1	1.76125	1.3415	Mus musculus PQ loop repeat containing 2 (Pqlc2), mRNA [NM_145384]	PQ loop repeat containing 2		16141073; 16141072; 15489334; 12477932; 12466851; 11217851; 11076861; 11042159; 10349636	RP23-247I1.4			GO:16021(integral to membrane); GO:16020(membrane)	NM_145384	Mm.45131	ATCTACCTACCTCAATCTGACTGTACTCTTGGTTACATCATAGTCAGGGGACCTAGGGTT	212555		NM_145384	Mm.45131	ENSMUST00000053862		NP495625	Pqlc2	Pqlc2	chr4:138854545-138854486	ref|NM_145384|ens|ENSMUST00000094564|ens|ENSMUST00000053862|ens|ENSMUST00000105801	mm|4qD3
A_55_P1998825	1	1.00604	0.933841	Mus musculus ribosomal protein L9 (Rpl9), mRNA [NM_011292]								NM_011292		CCCAGAAACGAGATCCTGACCACAAGAACAATTTGGGCTCTTTTGGGAGAATAAAAGACT	20005		NM_011292	Mm.300271				Rpl9	Rpl9	chr5:65779672-65779613	ref|NM_011292|ens|ENSMUST00000120094|ens|ENSMUST00000057885|ens|ENSMUST00000075549	mm|5qC3.1
A_55_P1997211	1	0.853729	0.322382	Mus musculus DIRAS family, GTP-binding RAS-like 1 (Diras1), mRNA [NM_145217]	DIRAS family, GTP-binding RAS-like 1		16141073; 16141072; 15489334; 12477932; 12466851; 11217851; 11076861; 11042159; 10349636; 8889548	GeneID:208666; MGI:2183442; GI:21644583; CCDS:CCDS24040.1	GO:7264(small GTPase mediated signal transduction)	GO:5525(GTP binding); GO:166(nucleotide binding)	GO:5622(intracellular); GO:16020(membrane)	NM_145217	Mm.44995	AAAGAAGGCTGAAGCCAGATGACCAAGTAGGCCGGACCCCACTGTGTTCCCTTCTGTGTG	208666		NM_145217	Mm.44995	ENSMUST00000055125		NP920349	Diras1	Diras1	chr10:80482821-80482762	ref|NM_145217|ens|ENSMUST00000055125|gb|BC057556|tc|TC1580825	mm|10qC1
A_55_P2117711	1	1.09949	1.30022	Mus musculus ring finger protein 185 (Rnf185), mRNA [NM_145355]	ring finger protein 185		16141073; 16141072; 15782199; 15618518; 15489334; 12477932; 12466851; 11217851; 11076861; 11042159; 10922068; 10349636; 8889548; 7671812	GeneID:193670; MGI:1922078; GI:31981757; CCDS:CCDS24361.1		GO:46872(metal ion binding); GO:5515(protein binding); GO:8270(zinc ion binding)	GO:16021(integral to membrane); GO:16020(membrane)	NM_145355	Mm.136973	GACCAGCCACTGATTTTCACTGTTGTGAAAGTGATTTGACTTAGAATTAAATGGTTTTAC	193670		NM_145355	Mm.136973	ENSMUST00000064364		NP574947	Rnf185	Rnf185	chr11:3316048-3315989	ref|NM_145355|ens|ENSMUST00000110026|ens|ENSMUST00000064364|ens|ENSMUST00000077078	mm|11qA1
A_52_P649332	1	0.867719	0.841901	Mus musculus stromal cell derived factor 4 (Sdf4), mRNA [NM_011341]								NM_011341		CTACATGGACCCCATGAATGAATACAATGCCCTCAACGAAGCCAAACAGATGATTGCCAT	20318		NM_011341	Mm.293517				Sdf4	Sdf4	chr4:155383885-155383944	ref|NM_011341|ens|ENSMUST00000105579|ens|ENSMUST00000105578|ens|ENSMUST00000050078	mm|4qE2
A_55_P2185461	1	0.935843	0.902492	Mus musculus ribosomal protein L9 (Rpl9), mRNA [NM_011292]								NM_011292		TATATCAGGAAGTTTTTGGATGGCATCTATGTGTCTGAGAAGGGAACTGTGCAGCAGGCT	20005		NM_011292	Mm.300271				Rpl9	Rpl9	chr5:65779879-65779821	ref|NM_011292|ens|ENSMUST00000075549|ens|ENSMUST00000061905|ens|ENSMUST00000057885	mm|5qC3.1
A_55_P1953646	1	1.25168	1.63239	Mus musculus NK6 homeobox 1 (Nkx6-1), mRNA [NM_144955]	homeodomain transcription factor Nkx6.1		17360442; 17267606; 17202186; 17150206; 17119020; 16964608; 16951258; 16919269; 16887115; 16611688; 16580660; 16571633; 16518820; 16459298; 16435884; 16407399; 16326147; 16306355; 16297379; 16107537; 15944193; 15930104; 15893981; 15793245; 15789444; 15691760; 15652703; 15629702; 15629701; 15618518; 15576405; 15576403; 15548585; 15269168; 15215207; 15105370; 15075292; 15056733; 15031110; 14970313;…	GeneID:18096; MGI:1206039; GI:21450629; CCDS:CCDS19471.1	GO:30154(cell differentiation); GO:31018(endocrine pancreas development); GO:7275(multicellular organismal development); GO:45686(negative regulation of glial cell differentiation); GO:45687(positive regulation of glial cell differentiation); GO:45449(regulation of transcription); GO:6355(regulation of transcription, DNA-dependent)	GO:3677(DNA binding); GO:43565(sequence-specific DNA binding); GO:3700(transcription factor activity)	GO:5634(nucleus)	NM_144955	Mm.193072	CAGTATCCTGGCTGCTCGCCGGGCCTTTACTATTTTCTAAGATGTACATATCTATTTTTT	18096		NM_144955	Mm.193072	ENSMUST00000044125	KEGG pathway: Maturity onset diabetes of the young 04950	NP484393	Nkx6-1	Nkx6-1	chr5:102088378-102088319	ref|NM_144955|ens|ENSMUST00000044125|ref|XM_001474383|gb|BC138019	mm|5qE4
A_55_P2048840	1	1.0754	0.746814	Mus musculus peptidylprolyl isomerase (cyclophilin)-like 2 (Ppil2), mRNA [NM_144954]	peptidylprolyl isomerase-like 2		16141073; 16141072; 15782199; 15489334; 12477932; 12466851; 11217851; 11076861; 11042159; 10922068; 10349636; 8889548; 1387565	GeneID:66053; MGI:2447857; GI:30025020; CCDS:CCDS27993.1	GO:6457(protein folding); GO:16567(protein ubiquitination)	GO:16853(isomerase activity); GO:3755(peptidyl-prolyl cis-trans isomerase activity); GO:4842(ubiquitin-protein ligase activity)	GO:5634(nucleus); GO:151(ubiquitin ligase complex)	NM_144954	Mm.253614	AAGAAGACACAGCATCAGGTGGATCCAGAGGCCAAGGTCAAGATGAGTCAGCCCCAGCCT	66053		NM_144954	Mm.253614	ENSMUST00000023455		NP354131	Ppil2	Ppil2	chr16:17089359-17089300	ref|NM_144954|ens|ENSMUST00000023455|ens|ENSMUST00000061792|gb|AK009460	mm|16qA3
A_51_P125842	1	1.35288	1.74863	Mus musculus transmembrane protein 51 (Tmem51), mRNA [NM_145402]	transmembrane protein 51		16141073; 16141072; 15489334; 12477932; 12466851; 11217851; 11076861; 11042159; 10349636	RP23-103K12.2			GO:16021(integral to membrane); GO:16020(membrane)	NM_145402	Mm.27587	CCCCAAGTGCTGCTGGTTCTTTGAAGGTCTAAGGCCTGATGACCTTCAGCGTGCGACACA	214359		NM_145402	Mm.27587	ENSMUST00000036572		NP815809	Tmem51	Tmem51	chr4:141587097-141587038	ref|NM_145402|ens|ENSMUST00000036572|gb|AK077758|gb|AK164026	mm|4qE1
A_55_P2052634	1	0.972374	0.947375	Mus musculus ribosomal protein L6 (Rpl6), mRNA [NM_011290]								NM_011290		GAGAAATATGAGATTACAGAGCAGCGAAAGGCTGACCAGAAAGCTGTGGATTTGCAGATT	19988		NM_011290	Mm.262021				Rpl6	Rpl6	chr5:121658582-121658847	ref|NM_011290|ens|ENSMUST00000031617|ref|XM_483949|ref|XM_915842	mm|5qF
A_51_P487278	1	1.15487	1.39889	Mus musculus Yip1 domain family, member 3 (Yipf3), mRNA [NM_145353]	natural killer cell-specific antigen KLIP1		16141073; 16141072; 15782199; 15489334; 12490290; 12477932; 12466851; 11217851; 11076861; 11042159; 10922068; 10725249; 10349636; 9811942; 8889548	GeneID:28064; MGI:106280; GI:21703704; CCDS:CCDS28823.1	GO:30154(cell differentiation)		GO:16021(integral to membrane); GO:16020(membrane)	NM_145353	Mm.248769	AGCTCCGGGGCAGAGGAAGATTAAAGGACAGTACTGAGGATGTGTGTGCCCAGGTCTGCA	28064		NM_145353	Mm.248769	ENSMUST00000080627		NP495655	Yipf3	Yipf3	chr17:46388698-46388757	ref|NM_145353|ens|ENSMUST00000127378|ens|ENSMUST00000095263|gb|AK011822	mm|17qC
A_51_P463497	1	1.35261	1.13591	Mus musculus ribonuclease/angiogenin inhibitor 1 (Rnh1), transcript variant 1, mRNA [NM_145135]	ribonuclease/angiogenin inhibitor 1		16141073; 16141072; 15782199; 15489334; 12477932; 12466851; 12032252; 11217851; 11076861; 11042159; 10922068; 10725249; 10349636; 9234238; 8889548	GeneID:107702; MGI:1195456; GI:31981748; CCDS:CCDS22002.1	GO:45765(regulation of angiogenesis)	GO:5515(protein binding); GO:8428(ribonuclease inhibitor activity)	GO:32311(angiogenin-PRI complex)	NM_145135	Mm.279485	CAGCAGCCAACTGCAAGGATCTGTGCGATGTTGTGGCCTCCAAAGCTTCGCTACAGGAAC	107702		NM_145135	Mm.279485	ENSMUST00000047312		NP816568	Rnh1	Rnh1	chr7:148349157-148349098	ref|NM_145135|ref|NM_001172101|ref|NM_001172100|ens|ENSMUST00000106033	mm|7qF5
A_55_P1978136	1	1.26811	2.48951	Mus musculus TNFAIP3 interacting protein 2 (Tnip2), mRNA [NM_139064]								NM_139064		CATCCAGTACCATCACCCTGCAAAACACTTGTATTTCCAAAAGGGAAAGCACCTTTATTT	231130		NM_139064	Mm.28615				Tnip2	Tnip2	chr5:34838838-34838779	ref|NM_139064|ens|ENSMUST00000030991|ens|ENSMUST00000114359|ens|ENSMUST00000087737	mm|5qB2
A_51_P261379	1	1.67168	1.64517	Mus musculus spermatogenesis associated, serine-rich 2 (Spats2), mRNA [NM_139140]	spermatogenesis associated, serine-rich 2		16141073; 16141072; 15782199; 12477932; 12466851; 11944913; 11217851; 11076861; 11042159; 10349636; 8889548	GeneID:72572; MGI:1919822; GI:20982833; CCDS:CCDS27816.1	GO:8150(biological_process)	GO:3674(molecular_function)	GO:5737(cytoplasm)	NM_139140	Mm.276650	AAACCAAGGGCCTCTCAGGCTGAAGCTGCGAACTCCTGAGGGGAATTCCAGTTAGCCTCT	72572		NM_139140	Mm.276650	ENSMUST00000063517		NP576517	Spats2	Spats2	chr15:99042754-99042813	ref|NM_139140|ens|ENSMUST00000063517|gb|AB079132|gb|AK171266	mm|15qF1
A_51_P153486	1	0.358625	0.328475	Mus musculus DnaJ (Hsp40) homolog, subfamily B, member 1 (Dnajb1), mRNA [NM_018808]	DnaJ (Hsp40) homolog, subfamily B, member 1		17050614; 16955402; 16141073; 16141072; 15782199; 15489334; 15483628; 14644449; 12748967; 12477932; 12466851; 11217851; 11092732; 11076861; 11042159; 10922068; 10570961; 10349636	GeneID:81489; MGI:1931874; GI:9055242; CCDS:CCDS22456.1	GO:51085(chaperone cofactor-dependent protein folding); GO:6457(protein folding)	GO:31072(heat shock protein binding); GO:51082(unfolded protein binding)	GO:5634(nucleus)	NM_018808	Mm.282092	GGCGTGAAAGTATCTGTTCTTTGGAGCTAGCCTGGTGTTCTGACCATTCAACTCATTGTA	81489		NM_018808	Mm.282092	ENSMUST00000005620		NP387427	Dnajb1	Dnajb1	chr8:86135660-86135719	ref|NM_018808|ens|ENSMUST00000005620|gb|AK146657|gb|AK168220	mm|8qC2
A_51_P235117	1	1.09337	1.20014	Mus musculus zinc finger CCCH type containing 11A (Zc3h11a), mRNA [NM_144530]								NM_144530		TGAGAAACTAATATGGGAAATTTCAGGGGGTAAATTGGAAGCTGAGATCGACTTGGATCC	70579		NM_144530	Mm.245357				Zc3h11a	Zc3h11a	chr1:135518234-135518175	ref|NM_144530|ens|ENSMUST00000027736|ref|XR_004962|ref|XR_033240	mm|1qE4
A_55_P2106525	1	2.11148	1.73275	Mus musculus nicotinamide nucleotide adenylyltransferase 3 (Nmnat3), mRNA [NM_144533]	nicotinamide nucleotide adenylyltransferase 3		16914673; 16618939; 16141073; 16141072; 15489334; 12477932; 12466851; 11217851; 11076861; 11042159; 10349636	GeneID:74080; MGI:1921330; GI:21362329; CCDS:CCDS23423.1	GO:9435(NAD biosynthetic process); GO:9058(biosynthetic process); GO:19363(pyridine nucleotide biosynthetic process)	GO:309(nicotinamide-nucleotide adenylyltransferase activity); GO:16779(nucleotidyltransferase activity); GO:16740(transferase activity)	GO:5634(nucleus)	NM_144533	Mm.294082	CTGACTGTTTTAGAAGATCTTTTGAATGTTTTATGACTGCCTGCTTGTTTGAATATTGGC	74080		NM_144533	Mm.294082	ENSMUST00000035031	KEGG pathway: Nicotinate and nicotinamide metabolism 00760	NP481315	Nmnat3	Nmnat3	chr9:98311751-98311810	ref|NM_144533|ens|ENSMUST00000112937|ens|ENSMUST00000035031|ens|ENSMUST00000112935	mm|9qE3.3
A_55_P2170109	1	1.58317	1.0163	Mus musculus basic, immunoglobulin-like variable motif containing (Bivm), mRNA [NM_144558]								NM_144558		GGACTGAAAGATTTGTAGGTGTTGCTTTTGTTACTTCACACTGGAACTTTGAAAATGTTT	246229		NM_144558	Mm.386883				Bivm	Bivm	chr1:44201271-44201330	ref|NM_144558|ens|ENSMUST00000035991|ens|ENSMUST00000114709|gb|AK088931	mm|1qC1.1
A_51_P345467	1	1.30606	1.09879	Mus musculus phosphatidylinositol 4-kinase type 2 alpha (Pi4k2a), mRNA [NM_145501]								NM_145501		TTTAAATCAATGCAAATGTATGAATAACAAATCCAGTTCTGACCTCTCTGTCCAGTTTCC	84095		NM_145501	Mm.117037				Pi4k2a	Pi4k2a	chr19:42196480-42196539	ref|NM_145501|ref|XM_001478713|gb|AK030725|gb|AK215772	mm|19qC3
A_66_P122155	1	1.01863	1.2866	Mus musculus WD repeat domain 26 (Wdr26), mRNA [NM_145514]								NM_145514		ATCCTATTATGTCATTTACTATTTCCAAAAATGGCCGATTAGCTTTGTTAAATGTAGCAA	226757		NM_145514	Mm.289082				Wdr26	Wdr26	chr1:183113922-183113863	ref|NM_145514|ens|ENSMUST00000111053|ens|ENSMUST00000036329|ref|XM_001474668	mm|1qH4
A_51_P233947	1	1.02764	1.09835	Mus musculus TBC1 domain family, member 10b (Tbc1d10b), mRNA [NM_144522]	TBC1 domain family, member 10b		16141073; 16141072; 15782199; 12477932; 12466851; 11217851; 11125038; 11076861; 11042159; 10922068; 10725249; 10349636; 8889548	GeneID:68449; MGI:1915699; GI:31559968	GO:8152(metabolic process); GO:32313(regulation of Rab GTPase activity)	GO:5097(Rab GTPase activator activity); GO:3824(catalytic activity)	GO:5622(intracellular)	NM_144522	Mm.41420	TGGCGCTTTGAGGAACCGGAAAATGAACCTGCTGTTATATCTGTCTCCAGCCTTGTTATT	68449		NM_144522	Mm.41420	ENSMUST00000035643		NP812257	Tbc1d10b	Tbc1d10b	chr7:134341354-134341295	ref|NM_144522|ens|ENSMUST00000035643|ens|ENSMUST00000120705|gb|AK047320	mm|7qF3
A_55_P1964068	1	0.857907	0.376568	Mus musculus solute carrier family 25, member 38 (Slc25a38), nuclear gene encoding mitochondrial protein, mRNA [NM_144793]								NM_144793		GTTGTCCTGATTTCCTCACATGCACCCAGACCCAATAAACAAATAAATGTATTACTTTTT	208638		NM_144793	Mm.236656				Slc25a38	Slc25a38	chr9:120033376-120033435	ref|NM_144793|ens|ENSMUST00000035106|ref|XM_001471799|gb|AK078385	mm|9qF4
A_51_P445562	1	0.80148	0.807368	Mus musculus carbohydrate sulfotransferase 10 (Chst10), mRNA [NM_145142]	carbohydrate sulfotransferase 10		17157030; 16262627; 16141073; 16141072; 15782199; 15489334; 15341523; 12477932; 12466851; 12358771; 12213450; 11217851; 11076861; 11042159; 10922068; 10725249; 10349636; 8889548	GeneID:98388; MGI:2138283; GI:70908368; CCDS:CCDS14901.1	GO:5975(carbohydrate metabolic process); GO:7612(learning); GO:7616(long-term memory)	GO:8146(sulfotransferase activity); GO:16740(transferase activity)	GO:5575(cellular_component); GO:16021(integral to membrane); GO:16020(membrane)	NM_145142	Mm.260054	TACAGACTGGAAGGAGGCTCAGCCCTTCCTTGTGAACTGATAAACTGTAAACGTGATGTT	98388		NM_145142	Mm.260054	ENSMUST00000064410	KEGG pathway: Cysteine metabolism 00272	NP577249	Chst10	Chst10	chr1:38920952-38920893	ref|NM_145142|ens|ENSMUST00000027249|gb|AK050676|gb|AK046415	mm|1qB
A_51_P279127	1	1.2422	1.1791	Mus musculus family with sequence similarity 173, member A (Fam173a), mRNA [NM_145410]								NM_145410		TGGGCCTATGATGTCCATGGTTCTGGGCCAACTGTGTCTTCTTGTGGGGTGCCCATCAAG	214917		NM_145410	Mm.26783				Fam173a	Fam173a	chr17:25927600-25927541	ref|NM_145410|ens|ENSMUST00000072735|gb|AK162337|gb|AK146214	mm|17qA3.3
A_55_P1967880	1	0.611649	0.625506	Mus musculus CTF8, chromosome transmission fidelity factor 8 homolog (S. cerevisiae) (Chtf8), mRNA [NM_145412]								NM_145412		ATCACTGTGCTGTGTTCAGCTTGATGTGAAGGATGGTTGGTTTTCCTCCATTGTATCTTT	214987		NM_145412	Mm.479557				Chtf8	Chtf8	chr8:109407886-109407827	ref|NM_145412|ens|ENSMUST00000057107|ref|XM_001472745|ref|XM_001472806	mm|8qD3
A_55_P2087385	1	1.19321	0.88966	Mus musculus G protein pathway suppressor 1 (Gps1), transcript variant 1, mRNA [NM_145370]								NM_145370		CAGTGAAACAGACCATGTGCAATTCCCAGGTAAGGGTACCTCAGACCCTTCCTGTCCATG	209318		NM_145370	Mm.30195				Gps1	Gps1	chr11:120650296-120650355	ref|NM_145370|ref|NM_001177874|ens|ENSMUST00000100134|ens|ENSMUST00000106143	mm|11qE2
A_55_P2147876	1	1.05938	0.850324	Mus musculus family with sequence similarity 108, member A (Fam108a), mRNA [NM_145421]								NM_145421		TCTGGCTATGGGATCAGCTCTGGCCGGCCCTCGGAGAAGAACCTCTATGCTGACATTGAT	216169		NM_145421	Mm.29802				Fam108a	Fam108a	chr10:80048438-80048379	ref|NM_145421|ens|ENSMUST00000003436|gb|AK220316|gb|BC082997	mm|10qC1
A_51_P323620	1	1.34262	1.12685	Mus musculus thymocyte nuclear protein 1 (Thyn1), mRNA [NM_144543]								NM_144543		AGAAAGCTTGCTGTATCCACCTGGGGTCGTGTGCACGGATGGTTTGTTAATTTTCCTAAT	77862		NM_144543	Mm.16925				Thyn1	Thyn1	chr9:26814843-26814902	ref|NM_144543|ens|ENSMUST00000039161|gb|AK077639|gb|BC016594	mm|9qA4
A_51_P421958	1	1.28285	3.12451	Mus musculus sphingomyelin synthase 1 (Sgms1), transcript variant 2, mRNA [NM_144792]								NM_144792		AGGTTTGCTCGCCTGGGGTTTTATACAGTCAGCAGAGACGGTGTATCAAAAAGTGCAAAA	208449		NM_144792	Mm.329810				Sgms1	Sgms1	chr19:32198318-32198259	ref|NM_144792|ref|NM_001168525|ref|NM_001168526|ens|ENSMUST00000151289	mm|19qC1
A_51_P211341	1	0.848821	0.742444	Mus musculus eukaryotic translation initiation factor 3, subunit J (Eif3j), mRNA [NM_144545]								NM_144545		GTGTGACTACACAGCAATAACTCCAGTAAATACTGTTGAAGGCAGACAAGGGCTAAGATT	78655		NM_144545	Mm.458184				Eif3j	Eif3j	chr2:121879180-121879239	ref|NM_144545|gb|AK154934|gb|AK161038|gb|AK147154	mm|2qE5
A_55_P1963900	1	1.08449	0.84027	Mus musculus mindbomb homolog 2 (Drosophila) (Mib2), mRNA [NM_145124]	skeletrophin		16141073; 16141072; 15824097; 15782199; 15489334; 14507647; 12477932; 12466851; 11217851; 11125038; 11076861; 11042159; 10349636; 8889548	RP23-183D11.7	GO:7219(Notch signaling pathway); GO:16567(protein ubiquitination); GO:6355(regulation of transcription, DNA-dependent); GO:6512(ubiquitin cycle)	GO:3677(DNA binding); GO:3779(actin binding); GO:16874(ligase activity); GO:46872(metal ion binding); GO:5515(protein binding); GO:3700(transcription factor activity); GO:4842(ubiquitin-protein ligase activity); GO:8270(zinc ion binding)	GO:5769(early endosome); GO:151(ubiquitin ligase complex)	NM_145124	Mm.235738	GCCGTGGCTGATCGCAGACCTTCCTTCAAAACCCCTGTATTTTATAAAAAGATTATCGGA	76580		NM_145124	Mm.235738	ENSMUST00000077624		NP487457	Mib2	Mib2	chr4:155028850-155028791	ref|NM_145124|ens|ENSMUST00000103176|ens|ENSMUST00000077624|ens|ENSMUST00000116251	mm|4qE2
A_51_P493558	1	1.47581	1.06047	Mus musculus arginyl aminopeptidase (aminopeptidase B) (Rnpep), transcript variant 1, mRNA [NM_145417]	arginyl aminopeptidase (aminopeptidase B)		16141073; 16141072; 16033648; 15782199; 15539558; 15489334; 12477932; 12466851; 11217851; 11076861; 11042159; 10922068; 10349636	GeneID:215615; MGI:2384902; GI:21703832; CCDS:CCDS15317.1	GO:16485(protein processing); GO:6508(proteolysis)	GO:30601(aminopeptidase B activity); GO:4177(aminopeptidase activity); GO:16787(hydrolase activity); GO:4179(membrane alanyl aminopeptidase activity); GO:46872(metal ion binding); GO:8237(metallopeptidase activity); GO:3676(nucleic acid binding); GO:8233(peptidase activity); GO:8270(zinc ion binding)	GO:5794(Golgi apparatus); GO:5576(extracellular region); GO:5886(plasma membrane)	NM_145417	Mm.291048	CTCAGAAAGGCTTCACAGGCTTCCTGAAGAATTGCTCCTTCCCAAATTCATGTTCTCACT	215615		NM_145417	Mm.291048	ENSMUST00000077340		NP495594	Rnpep	Rnpep	chr1:137159523-137159464	ref|NM_145417|ref|NM_001159624|ens|ENSMUST00000077340|ens|ENSMUST00000074357	mm|1qE4
A_51_P112237	1	1.28435	0.826673	Mus musculus angel homolog 1 (Drosophila) (Angel1), mRNA [NM_144524]								NM_144524		GCTAAAGGAGGCAGAGGGTCAGAGCTTGGTGGTTTATCTTTTCCTTGTTTCTCCTTGTTT	68737		NM_144524	Mm.63979				Angel1	Angel1	chr12:88041617-88041558	ref|NM_144524|ens|ENSMUST00000021682|gb|AK143549|gb|AK003979	mm|12qD2
A_55_P1970920	1	1.16593	1.00013	Mus musculus translocase of inner mitochondrial membrane 17b (Timm17b), nuclear gene encoding mitochondrial protein, mRNA [NM_011591]	translocator of inner mitochondrial membrane 17b		16141073; 16141072; 15782199; 15489334; 12865426; 12477932; 12466851; 11217851; 11076861; 11042159; 10922068; 10857745; 10349636; 10339406; 8889548	RP23-198C2.2	GO:6886(intracellular protein transport); GO:6605(protein targeting); GO:15031(protein transport); GO:6810(transport)	GO:15450(protein translocase activity); GO:8565(protein transporter activity)	GO:16021(integral to membrane); GO:16020(membrane); GO:5743(mitochondrial inner membrane); GO:5744(mitochondrial inner membrane presequence translocase complex); GO:5739(mitochondrion)	NM_011591	Mm.27393	ATGGGTTCCCTTTTTGTGTCTTAGGGCATCCCAGCTTCATACGTGTAACAATTCTCTCAC	21855		NM_011591	Mm.27393	ENSMUST00000033498		NP843373	Timm17b	Timm17b	chrX:7483878-7483937	ref|NM_011591|ens|ENSMUST00000115651|ref|XR_034122|ref|XR_034937	mm|XqA1.1
A_55_P2073099	1	1.22528	1.50957	Mus musculus three prime repair exonuclease 1 (Trex1), transcript variant 1, mRNA [NM_011637]	three prime repair exonuclease 1		17293595; 16783635; 16713580; 16141073; 16141072; 15489334; 15254239; 12477932; 12466851; 11279105; 11217851; 11076861; 11042159; 10922068; 10725249; 10501965; 10391904; 10349636; 8889548	GeneID:22040; MGI:1328317; GI:59624979; CCDS:CCDS23544.1	GO:6310(DNA recombination); GO:6281(DNA repair); GO:6260(DNA replication); GO:6298(mismatch repair); GO:6974(response to DNA damage stimulus)	GO:8408(3'-5' exonuclease activity); GO:32405(MutLalpha complex binding); GO:32407(MutSalpha complex binding); GO:8853(exodeoxyribonuclease III activity); GO:4527(exonuclease activity); GO:16787(hydrolase activity); GO:287(magnesium ion binding); GO:4518(nuclease activity); GO:42803(protein homodimerization activity); GO:3697(single-stranded DNA binding)	GO:16021(integral to membrane); GO:5622(intracellular); GO:5635(nuclear envelope); GO:5634(nucleus)	NM_011637	Mm.439964	TCCTGGCCTCACCTGGGCAGTAAGTCAAGAGGGGAAATATGATGAATAAAGACTTCCATA	22040		NM_011637	Mm.439964	ENSMUST00000061973		NP570411	Trex1	Trex1	chr9:108960513-108960454	ref|NM_011637|ref|NM_001012236|ens|ENSMUST00000112054|ens|ENSMUST00000112053	mm|9qF2
A_52_P163795	1	0.963851	0.834598	Mus musculus tubulin, beta 5 (Tubb5), mRNA [NM_011655]	tubulin, beta 5		16371510; 16141073; 16141072; 15782199; 15648052; 15489334; 15226823; 15121885; 14720510; 12743033; 12533789; 12477932; 12466851; 12124942; 11685688; 11217851; 11076861; 11042159; 10922068; 10349636; 9371744; 7671812; 3839797; 3782288; 3459176	GeneID:22154; MGI:107812; GI:7106439; CCDS:CCDS28706.1	GO:7018(microtubule-based movement); GO:7017(microtubule-based process); GO:51258(protein polymerization); GO:51225(spindle assembly)	GO:5525(GTP binding); GO:3924(GTPase activity); GO:166(nucleotide binding); GO:5200(structural constituent of cytoskeleton); GO:5198(structural molecule activity)	GO:5737(cytoplasm); GO:5874(microtubule); GO:43234(protein complex); GO:45298(tubulin complex)	NM_011655	Mm.434402	CCTAAGGCAGAGAGCCCTGCATCAGCTCAGGCTGCTTAGATCCCTCAGCTTTCTCCAACT	22154		NM_011655	Mm.273538	ENSMUST00000001566	KEGG pathway: Gap junction 04540	NP575314	Tubb5	Tubb5	chr17:35971931-35971872	ref|NM_011655|ens|ENSMUST00000001566|gb|AK051393|gb|AK169606	mm|17qB1
A_55_P2154132	1	1.42967	1.2673	Mus musculus tubulin, alpha 1B (Tuba1b), mRNA [NM_011654]								NM_011654		ACTGCTCCAGTATTAGTTGCAGGCACTGATGCTTCTGTGCTGTTTCCATTCTGTGATCAT	22143		NM_011654	Mm.392113				Tuba1b	Tuba1b	chr15:98761982-98761923	ref|NM_011654|ens|ENSMUST00000077577|ref|XM_486246|ref|XM_904657	mm|15qF1
A_51_P328932	1	1.26416	1.61428	Mus musculus transmembrane protein 165 (Tmem165), mRNA [NM_011626]								NM_011626		TGACCCCCTTATAAACACGTTTTCTCCTTGGTCACTGGGGGTTTAATGTATACCTTAAGC	21982		NM_011626	Mm.790				Tmem165	Tmem165	chr5:76637909-76637968	ref|NM_011626|ens|ENSMUST00000031144|gb|AK004829|gb|M23568	mm|5qC3.3
A_51_P218518	1	1.03091	0.867531	Mus musculus Flt3 interacting zinc finger protein 1 (Fiz1), transcript variant 2, mRNA [NM_011813]	Flt3 interacting zinc finger protein 1		16141073; 16141072; 15489334; 15304385; 15010206; 12566383; 12477932; 12466851; 11217851; 11125038; 11076861; 11042159; 10409713; 10349636; 8889548	GeneID:23877; MGI:1344336; GI:31981388; CCDS:CCDS20751.1	GO:8150(biological_process); GO:6355(regulation of transcription, DNA-dependent); GO:6350(transcription)	GO:46872(metal ion binding); GO:3676(nucleic acid binding); GO:5515(protein binding); GO:19901(protein kinase binding); GO:5102(receptor binding); GO:8270(zinc ion binding)	GO:5737(cytoplasm); GO:5622(intracellular); GO:5634(nucleus)	NM_011813	Mm.38911	TGGTGACCCCAGAAAATGAGTATAACCGAAATCTGCCTTCCGCCAATTTTGCTTCCTGTA	23877		NM_011813	Mm.38911	ENSMUST00000077385		NP044896	Fiz1	Fiz1	chr7:4959215-4959156	ref|NM_011813|ref|NM_001110328|ref|NM_001110329|ref|NM_001110330	mm|7qA1
A_52_P624149	1	1.10757	1.30663	Mus musculus heat shock protein 90, beta (Grp94), member 1 (Hsp90b1), mRNA [NM_011631]								NM_011631		AATCCCGTGTGGAGAGGGAATGTGAAGTTTTGAAGTCATTTCTTTTGAGAGACTTGTTTT	22027		NM_011631	Mm.87773				Hsp90b1	Hsp90b1	chr10:86153829-86153770	ref|NM_011631|ens|ENSMUST00000020238|gb|AK146885|gb|AK159974	mm|10qC1
A_51_P128667	1	1.91544	1.83192	Mus musculus Ly6/neurotoxin 1 (Lynx1), mRNA [NM_011838]								NM_011838		AGGCCCCCAAACTATGCATGGACGGACACGTGATGCCTAGCACTTCCCTTGGTTGTGTCT	23936		NM_011838	Mm.257067				Lynx1	Lynx1	chr15:74578493-74578434	ref|NM_011838|gb|AF141377|gb|AK165295|gb|AK165314	mm|15qD3
A_55_P1973965	1	1.00453	0.621847	Mus musculus protein phosphatase 1, regulatory (inhibitor) subunit 13B (Ppp1r13b), mRNA [NM_011625]	apoptosis-stimulating protein of p53, 1		17211478; 16141073; 16141072; 15782199; 15489334; 15090446; 12477932; 12466851; 11278422; 11217851; 11076861; 11042159; 10922068; 10349636; 9630982; 8889548	GeneID:21981; MGI:1336199; GI:45592936	GO:6915(apoptosis); GO:6952(defense response); GO:6917(induction of apoptosis); GO:45786(negative regulation of progression through cell cycle)	GO:5515(protein binding)	GO:5737(cytoplasm); GO:5634(nucleus)	NM_011625	Mm.313076	CTGCCATCCCAGTGCCACCGATGCTGTGTGACGTGCACAATAAACTGCTGTCTCACACCT	21981		NM_011625	Mm.313076	ENSMUST00000084939		NP811543	Ppp1r13b	Ppp1r13b	chr12:113066729-113066670	ref|NM_011625|ens|ENSMUST00000084938|ens|ENSMUST00000054815|gb|BC053092	mm|12qF1
A_55_P1952502	1	1.17076	1.29179	Mus musculus mitogen-activated protein kinase 7 (Mapk7), mRNA [NM_011841]	mitogen activated protein kinase 7		17272811; 17003042; 16710360; 16478989; 16415348; 16316418; 16260599; 16166637; 16141073; 16141072; 16140937; 16135819; 15797923; 15782199; 15716121; 15601854; 15305288; 15085193; 14679215; 14675480; 12912994; 12477932; 12466851; 12297510; 12221099; 12093914; 11217851; 11139578; 11076861; 11042159; 10473620; 10349636	RP23-155J3.2	GO:7049(cell cycle); GO:6468(protein amino acid phosphorylation); GO:45765(regulation of angiogenesis)	GO:5524(ATP binding); GO:4707(MAP kinase activity); GO:16301(kinase activity); GO:166(nucleotide binding); GO:4672(protein kinase activity); GO:4674(protein serine/threonine kinase activity); GO:16740(transferase activity)	GO:0005634(nucleus)	NM_011841	Mm.38172	GAGACTCTACTCCTCCCTGAGCAGTCTTCTCCAGTATTGTATTTTTTATTATTGTTGTAA	23939		NM_011841	Mm.38172	ENSMUST00000079080	KEGG pathway: Gap junction 04540; KEGG pathway: GnRH signaling pathway 04912; KEGG pathway: MAPK signaling pathway 04010	NP379709	Mapk7	Mapk7	chr11:61302433-61302374	ref|NM_011841|ens|ENSMUST00000101085|ens|ENSMUST00000116369|ens|ENSMUST00000094119	mm|11qB2
A_55_P1982683	1	1.1659	1.16969	Mus musculus calcium and integrin binding 1 (calmyrin) (Cib1), mRNA [NM_011870]	calcium and integrin binding 1 (calmyrin)		16982698; 16141073; 16141072; 15685448; 15489334; 15475008; 12651910; 12477932; 12466851; 12011095; 11217851; 11076861; 11042159; 10922068; 10826701; 10366599; 10349636; 10051332; 9852683	GeneID:23991; MGI:1344418; GI:6755154; CCDS:CCDS21392.1	GO:6915(apoptosis); GO:7229(integrin-mediated signaling pathway); GO:6974(response to DNA damage stimulus)	GO:5509(calcium ion binding); GO:16301(kinase activity); GO:5515(protein binding)	GO:5737(cytoplasm); GO:5783(endoplasmic reticulum); GO:16020(membrane); GO:5654(nucleoplasm)	NM_011870	Mm.30217	CCTTGTCACTGCTGTTGTCATCACTGTGTTTACTAATTGGTAATAAAGGTTTAGAAATGT	23991		NM_011870	Mm.30217	ENSMUST00000065163		NP816794	Cib1	Cib1	chr7:87372105-87372046	ref|NM_011870|ens|ENSMUST00000071457|ens|ENSMUST00000065163|gb|AK027915	mm|7qD3
A_66_P120770	1	1.00878	1.19198	Mus musculus tyrosine 3-monooxygenase/tryptophan 5-monooxygenase activation protein, zeta polypeptide (Ywhaz), mRNA [NM_011740]								NM_011740		CTTACTCCTCAACAATTGAAGTGGACTTTTATGGGGTGGGGGGTGATTGGCAAAAGGTAA	22631		NM_011740	Mm.3360				Ywhaz	Ywhaz	chr15:36701264-36701205	ref|NM_011740|ens|ENSMUST00000022894|gb|AK162099|gb|AK167128	mm|15qB3.1
A_51_P451346	1	1.48168	1.89811	Mus musculus Kruppel-like factor 6 (Klf6), mRNA [NM_011803]	Kruppel-like factor 6		17113081; 16500425; 16234353; 16164628; 16141073; 16141072; 15820306; 15618518; 15557439; 12477932; 12466851; 12433697; 12235161; 11812828; 11472850; 11274234; 11217851; 11076861; 11042159; 10922068; 10880228; 10725249; 10570007; 10542316; 10454592; 10349636	GeneID:23849; MGI:1346318; GI:84794649; CCDS:CCDS26229.1	GO:19221(cytokine and chemokine mediated signaling pathway); GO:6355(regulation of transcription, DNA-dependent); GO:6350(transcription)	GO:3677(DNA binding); GO:46872(metal ion binding); GO:3676(nucleic acid binding); GO:8270(zinc ion binding)	GO:5737(cytoplasm); GO:5622(intracellular); GO:5634(nucleus)	NM_011803	Mm.275036	TTTAATACTAAGCAGTCCATTCTGGTCAGGTGACAACTGAGCCTCAATCAAGCAGGAACT	23849		NM_011803	Mm.275036	ENSMUST00000000080		NP574498	Klf6	Klf6	chr13:5869371-5869430	ref|NM_011803|ens|ENSMUST00000000080|gb|AK147904|gb|AK146615	mm|13qA1
A_55_P2122504	1	0.848034	0.973135	Mus musculus zinc finger protein 259 (Zfp259), mRNA [NM_011752]								NM_011752		TTTGCCTGTCAGCTCTCTGACCTCCAGTGCTGGACCTTTGAAGTCTGGGGAAGTGAAATA	22687		NM_011752	Mm.17519				Zfp259	Zfp259	chr9:46089513-46089572	ref|NM_011752|ens|ENSMUST00000034583|ens|ENSMUST00000156440|gb|AK170372	mm|9qA5.2
A_51_P164207	1	1.34287	1.18665	Mus musculus metastasis-associated gene family, member 2 (Mta2), mRNA [NM_011842]	metastasis-associated protein 2		16462733; 16141073; 16141072; 15782199; 15618518; 15489334; 15226823; 14645126; 12477932; 12466851; 12124384; 11856890; 11749719; 11368903; 11217851; 11076861; 11042159; 10984530; 10922068; 10444591; 10349636	GeneID:23942; MGI:1346340; GI:51491880; CCDS:CCDS29561.1	GO:6323(DNA packaging); GO:6338(chromatin remodeling); GO:6118(electron transport); GO:122(negative regulation of transcription from RNA polymerase II promoter); GO:45944(positive regulation of transcription from RNA polymerase II promoter); GO:6355(regulation of transcription, DNA-dependent)	GO:3677(DNA binding); GO:9055(electron carrier activity); GO:20037(heme binding); GO:4407(histone deacetylase activity); GO:46872(metal ion binding); GO:5515(protein binding); GO:43565(sequence-specific DNA binding); GO:3700(transcription factor activity); GO:16563(transcriptional activator activity); GO:16564(transcriptional repressor activity); GO:8270(zinc ion binding)	GO:16581(NuRD complex); GO:16585(chromatin remodeling complex); GO:118(histone deacetylase complex); GO:5634(nucleus)	NM_011842	Mm.25339	TGCCATGTCTCATTTTTCCTTATTTTCTAATGGGGGGTTACTCTTACTGTCCGGTGTCCG	23942		NM_011842	Mm.25339	ENSMUST00000003773		NP1392143	Mta2	Mta2	chr19:9026535-9026594	ref|NM_011842|ens|ENSMUST00000096240|gb|AF159259|gb|AK147099	mm|19qA
A_55_P2182159	1	1.00887	0.990958	Mus musculus tyrosine 3-monooxygenase/tryptophan 5-monooxygenase activation protein, theta polypeptide (Ywhaq), mRNA [NM_011739]								NM_011739		TCTCCTGTGTCACATATTCTGGAGGTTACATCTTTCTGTGACAACAGGGAGTTTCCTTAT	22630		NM_011739	Mm.289630				Ywhaq	Ywhaq	chr12:21396662-21396603	ref|NM_011739|ens|ENSMUST00000110976|ens|ENSMUST00000155480|ens|ENSMUST00000103002	mm|12qA1.3
A_51_P437608	1	1.09824	1.38003	Mus musculus tubby-like protein 3 (Tulp3), mRNA [NM_011657]	tubby-like protein 3		16141073; 16141072; 15489334; 12477932; 12466851; 11595174; 11483369; 11406614; 11217851; 11076861; 11042159; 10922068; 10349636; 9828123	GeneID:22158; MGI:1329045; GI:6755905				NM_011657	Mm.291783	AGTGTACCTGAACTTAAGAATTCAAAAACTTTGGGTCTACATTCAGTGGGTCCCCCACTC	22158		NM_011657	Mm.291783	ENSMUST00000001562		NP866079	Tulp3	Tulp3	chr6:128271161-128271152	ref|NM_011657|ens|ENSMUST00000001562|gb|AB016963|gb|BC060068	mm|6qF3
A_52_P658122	1	1.02547	1.1452	Mus musculus E26 avian leukemia oncogene 2, 3' domain (Ets2), mRNA [NM_011809]	E26 avian leukemia oncogene 2, 3' domain		16799155; 16481355; 16141073; 16141072; 16007139; 15782199; 15618518; 15590657; 15511637; 15509711; 15489334; 15240733; 15105378; 14635793; 14612405; 12637547; 12477932; 12466855; 12466854; 12466851; 12393756; 12391198; 12128217; 11887334; 11374901; 11217851; 11076861; 11044609; 11042159; 10922068; 10725249; 10485465; 10464288; 10375504; 10349636; 9750193; 9573048; 9244437; 8981363; 8914607; 8914…	GeneID:23872; MGI:95456; GI:31542619	GO:9987(cellular process); GO:74(regulation of progression through cell cycle); GO:6355(regulation of transcription, DNA-dependent)	GO:3677(DNA binding); GO:43565(sequence-specific DNA binding); GO:3700(transcription factor activity)	GO:5622(intracellular); GO:5634(nucleus)	NM_011809	Mm.290207	CATGGTGACCTCAGATCAGCAAGTGACATTGATAAAGAGCCGTTATACCATGAGACCACA	23872		NM_011809	Mm.290207	ENSMUST00000023612	KEGG pathway: Dorso-ventral axis formation 04320	NP813378	Ets2	Ets2	chr16:95942227-95942286	ref|NM_011809|ens|ENSMUST00000023612|gb|AK198126|gb|AK038348	mm|16qC4
A_51_P231687	1	1.07476	0.890377	Mus musculus IK cytokine (Ik), mRNA [NM_011879]	IK cytokine		16141073; 16141072; 15902260; 15782199; 12477932; 12466851; 11217851; 11076861; 11042159; 10922068; 10349636; 10216252	GeneID:24010; MGI:1345142; GI:33468955				NM_011879	Mm.30234	ATCTGTGTCCCACATGCTAAGATTAATGGCAATGCAACACCATGTCCAGCATGTTCCATT	24010		NM_011879	Mm.30234	ENSMUST00000007042		NP570361	Ik	Ik	chr18:36917212-36917271	ref|NM_011879|ens|ENSMUST00000007042|gb|AK087976|gb|AK082356	mm|18qB2
A_51_P370252	1	1.84832	1.8435	Mus musculus calpain 10 (Capn10), mRNA [NM_011796]	calpain 10		16783635; 16141073; 16141072; 15782199; 15561968; 15489334; 15044459; 14981075; 14621295; 12634108; 12477932; 12466851; 11812828; 11217851; 11076861; 11042159; 11017071; 10964513; 10403824; 10349636; 8889548	GeneID:23830; MGI:1344392; GI:87080823; CCDS:CCDS15181.1	GO:6508(proteolysis)	GO:4198(calpain activity); GO:4197(cysteine-type endopeptidase activity); GO:8234(cysteine-type peptidase activity); GO:16787(hydrolase activity); GO:8233(peptidase activity)	GO:5622(intracellular)	NM_011796	Mm.294315	GTGGACCTTGGGGCTAAAATAGGGTGCTTTGTCCTGGATTGAAGACATCTCGGGTCCAGT	23830		NM_011796	Mm.294315	ENSMUST00000027488		NP335495	Capn10	Capn10	chr1:94844230-94844289	ref|NM_011796|ens|ENSMUST00000152983|ens|ENSMUST00000027488|gb|AF089089	mm|1qD
A_55_P2142298	1	1.07469	1.11163	Mus musculus tyrosine 3-monooxygenase/tryptophan 5-monooxygenase activation protein, theta polypeptide (Ywhaq), mRNA [NM_011739]								NM_011739		TAGATTGAATGAGAAAGCGCTTAATGCATCTGGGCTTGGGGTCACAGATCGAAATGTCTC	22630		NM_011739	Mm.289630				Ywhaq	Ywhaq	chr12:21396718-21396659	ref|NM_011739|ens|ENSMUST00000110976|ens|ENSMUST00000155480|ens|ENSMUST00000103002	mm|12qA1.3
A_51_P167971	1	1.17454	0.893564	Mus musculus beta-site APP cleaving enzyme 1 (Bace1), transcript variant 1, mRNA [NM_011792]	beta-site APP cleaving enzyme 1		17470798; 17409228; 17307738; 17303576; 17258906; 17099708; 17091494; 16990514; 16420434; 16407538; 16354928; 16267225; 16141073; 16141072; 16027115; 15987683; 15951428; 15917100; 15824102; 15782199; 15606899; 15584902; 15583033; 15522224; 15509532; 15489334; 15485862; 15466887; 15368895; 15364953; 15123597; 15080893; 14717705; 14715132; 14664815; 13678669; 12509807; 12477932; 12466851; 11740561;…	GeneID:23821; MGI:1346542; GI:31981412; CCDS:CCDS23135.1	GO:50435(beta-amyloid metabolic process); GO:6509(membrane protein ectodomain proteolysis); GO:6508(proteolysis)	GO:4190(aspartic-type endopeptidase activity); GO:9049(aspartic-type signal peptidase activity); GO:4175(endopeptidase activity); GO:16787(hydrolase activity); GO:4194(pepsin A activity); GO:8233(peptidase activity)	GO:5794(Golgi apparatus); GO:30424(axon); GO:31410(cytoplasmic vesicle); GO:5768(endosome); GO:16021(integral to membrane); GO:16020(membrane)	NM_011792	Mm.24044	CCACAAGCCATAAACCAATAAAATAAGAATCCTGCGTCACAGTTTCCAGCTGGGTCCTCT	23821		NM_011792	Mm.24044	ENSMUST00000034591	KEGG pathway: Alzheimer's disease 05010	NP576093	Bace1	Bace1	chr9:45670041-45670100	ref|NM_011792|ref|NM_001145947|ens|ENSMUST00000034591|ens|ENSMUST00000078111	mm|9qA5.2
A_55_P2088103	1	1.43684	1.04957	Mus musculus ash2 (absent, small, or homeotic)-like (Drosophila) (Ash2l), transcript variant 1, mRNA [NM_011791]								NM_011791		GCTTCTGGTGACACTGTAAAATAATCCTGGGGGTTTTGTTTTTGTTTTTATAAAGTGTCA	23808		NM_011791	Mm.27706				Ash2l	Ash2l	chr8:26927863-26927804	ref|NM_011791|ref|NM_001080793|ens|ENSMUST00000110608|ens|ENSMUST00000110609	mm|8qA2
A_51_P307370	1	0.985619	1.16686	Mus musculus retinoid X receptor alpha (Rxra), mRNA [NM_011305]								NM_011305		GTCCTTATGGGCCCAAAAGATGCATCACCACTCTCGCCATCTTTACTCATGCTTGCCTTT	20181		NM_011305	Mm.24624				Rxra	Rxra	chr2:27615316-27615375	ref|NM_011305|ens|ENSMUST00000113934|ens|ENSMUST00000100251|ens|ENSMUST00000077257	mm|2qA3
A_55_P2004571	1	1.4161	1.78076	Mus musculus phosphatidylinositol transfer protein, membrane-associated 2 (Pitpnm2), mRNA [NM_011256]	retinal degeneration B2 homolog		16141073; 16141072; 15226823; 14621295; 12477932; 12466851; 11744244; 11217851; 11125038; 11104777; 11076861; 11042159; 10460238; 10349636; 8889548	GeneID:19679; MGI:1336192; GI:6755304; CCDS:CCDS19674.1	GO:6118(electron transport); GO:6810(transport)	GO:5509(calcium ion binding); GO:8289(lipid binding); GO:46872(metal ion binding); GO:16491(oxidoreductase activity); GO:5543(phospholipid binding)	GO:5622(intracellular); GO:16020(membrane); GO:5625(soluble fraction)	NM_011256	Mm.44261	TTAGTGTGCTCTCTGTATACCGTGTCACAGTCTGTTACACCAATTAAAGAAGCAGGAGGC	19679		NM_011256	Mm.44261	ENSMUST00000031353		TC1430684	Pitpnm2	Pitpnm2	chr5:124568761-124568702	ref|NM_011256|ens|ENSMUST00000031353|ens|ENSMUST00000086123|ens|ENSMUST00000047820	mm|5qF
A_52_P451574	1	0.99533	1.40177	Mus musculus xenotropic and polytropic retrovirus receptor 1 (Xpr1), mRNA [NM_011273]								NM_011273		GAATTCTTATGACATGTGGAGTTTCCTTCTGGATAAGTAGGTTAAATGCACAATGTGGTA	19775		NM_011273	Mm.266215				Xpr1	Xpr1	chr1:157122983-157122924	ref|NM_011273|ens|ENSMUST00000027741|gb|AK050114|gb|AK147403	mm|1qG3
A_55_P2140646	1	0.659601	0.437486	Mus musculus cellular repressor of E1A-stimulated genes 1 (Creg1), mRNA [NM_011804]								NM_011804		GTGTTAACAGAGAGTTGTCCGTCAGAAGATGTGGTTGCTGGATTTTTAAAAAAGAAAAAA	433375		NM_011804	Mm.294885				Creg1	Creg1	chr1:167704114-167704173	ref|NM_011804|ens|ENSMUST00000111432|gb|AK005388|gb|AK010947	mm|1qH2.3
A_55_P2186287	1	1.21977	1.15932	Mus musculus SUB1 homolog (S. cerevisiae) (Sub1), mRNA [NM_011294]								NM_011294		AGAGGATTGCTTTGTGCCCCCTACCTAGTGTGTAAAATAAAGTCAGATCATTACAATCTT	20024		NM_011294	Mm.41746				Sub1	Sub1	chr15:11913791-11913732	ref|NM_011294|ens|ENSMUST00000022816|ref|XR_032836|gb|AK151734	mm|15qA1
A_55_P2008609	1	0.944541	0.841589	Mus musculus retinoid X receptor beta (Rxrb), mRNA [NM_011306]	retinoid X receptor beta		17195188; 17124491; 16880407; 16751185; 16199515; 16141073; 16141072; 16043864; 16024815; 15618518; 15489334; 15226823; 15207008; 15112104; 14993927; 12477932; 12466851; 12360493; 11795391; 11493527; 11328745; 11217851; 11076861; 11053444; 11042159; 10922068; 10820153; 10753524; 10725249; 10604193; 10531331; 10490294; 10452855; 10406480; 10349636; 10094571; 10079186; 10049761; 9892670; 9883728; 9…	GeneID:20182; MGI:98215; GI:13489062	GO:60038(cardiac muscle cell proliferation); GO:6355(regulation of transcription, DNA-dependent); GO:6350(transcription); GO:55012(ventricular cardiac muscle cell differentiation)	GO:3677(DNA binding); GO:4879(ligand-dependent nuclear receptor activity); GO:46872(metal ion binding); GO:5515(protein binding); GO:4872(receptor activity); GO:43565(sequence-specific DNA binding); GO:5496(steroid binding); GO:3707(steroid hormone receptor activity); GO:16439(tRNA-pseudouridine synthase activity); GO:3700(transcription factor activity); GO:8270(zinc ion binding)	GO:5634(nucleus)	NM_011306	Mm.1243	TGGACCTCTTTTGGGGGTTCCCTCCCATCTTTCACTTGCACATAAAGTTGCTTTCCAGTT	20182		NM_011306	Mm.1243	ENSMUST00000044858	KEGG pathway: Adipocytokine signaling pathway 04920; KEGG pathway: Non-small cell lung cancer 05223; KEGG pathway: PPAR signaling pathway 03320; KEGG pathway: Small cell lung cancer 05222; KEGG pathway: Thyroid cancer 05216	NP813102	Rxrb	Rxrb	chr17:34175279-34175338	ref|NM_011306|ens|ENSMUST00000044956|ens|ENSMUST00000044858|ens|ENSMUST00000116612	mm|17qB1
A_52_P533792	1	0.817692	0.857698	Mus musculus succinate-Coenzyme A ligase, ADP-forming, beta subunit (Sucla2), nuclear gene encoding mitochondrial protein, mRNA [NM_011506]	succinate-Coenzyme A ligase, ADP-forming, beta subunit		17114649; 16141073; 16141072; 15782199; 15489334; 15234968; 14651853; 12477932; 12466851; 11217851; 11076861; 11042159; 10922068; 10349636; 9765291	GeneID:20916; MGI:1306775; GI:46849708; CCDS:CCDS27271.1	GO:8152(metabolic process); GO:6099(tricarboxylic acid cycle)	GO:5524(ATP binding); GO:3824(catalytic activity); GO:16874(ligase activity); GO:4775(succinate-CoA ligase (ADP-forming) activity); GO:4774(succinate-CoA ligase activity)	GO:5739(mitochondrion)	NM_011506	Mm.38951	TGTGGTCTCTCCTAGTGTCCCTTTTCTTTTAATGTGTGGAGAATGTAATCACCACATAGG	20916		NM_011506	Mm.38951	ENSMUST00000022706	KEGG pathway: C5-Branched dibasic acid metabolism 00660; KEGG pathway: Citrate cycle (TCA cycle) 00020; KEGG pathway: Propanoate metabolism 00640; KEGG pathway: Reductive carboxylate cycle (CO2 fixation) 00720	NP859411	Sucla2	Sucla2	chr14:73995311-73995370	ref|NM_011506|ens|ENSMUST00000022706|gb|AK132762|gb|AK160652	mm|14qD3
A_52_P226127	1	1.07266	0.618229	Mus musculus death inducer-obliterator 1 (Dido1), transcript variant 1, mRNA [NM_011805]								NM_011805		AGGAAACCACTCCTCCACATGCAGGTGATTCGATTTCACAAACAGTTGTTCCCCTGATTT	23856		NM_011805	Mm.479229				Dido1	Dido1	chr2:180415920-180415861	ref|NM_011805|ens|ENSMUST00000130986|ens|ENSMUST00000103055|gb|AK042474	mm|2qH4
A_51_P271665	1	0.984627	0.95394	Mus musculus REV3-like, catalytic subunit of DNA polymerase zeta RAD54 like (S. cerevisiae) (Rev3l), mRNA [NM_011264]	REV3-like, catalytic subunit of DNA polymerase zeta RAD54 like		16571727; 16397225; 16141073; 16141072; 15177183; 14517346; 12477932; 12466851; 12051777; 11884603; 11805143; 11260255; 11217851; 11076861; 11050393; 11050392; 11050391; 11042159; 10700579; 10349636; 10102037; 8645260	GeneID:19714; MGI:1337131; GI:33859616; CCDS:CCDS23790.1	GO:6281(DNA repair); GO:6260(DNA replication); GO:6139(nucleobase, nucleoside, nucleotide and nucleic acid metabolic process); GO:6974(response to DNA damage stimulus)	GO:3677(DNA binding); GO:3887(DNA-directed DNA polymerase activity); GO:46872(metal ion binding); GO:3676(nucleic acid binding); GO:166(nucleotide binding); GO:16779(nucleotidyltransferase activity); GO:16740(transferase activity); GO:8270(zinc ion binding)	GO:5634(nucleus)	NM_011264	Mm.439723	CATTCTTTTCTAAAGACCGCTGTCTTGCTATAGCTACTAACGGGGCATTGTGAGGAACTG	19714		NM_011264	Mm.439723	ENSMUST00000019986	KEGG pathway: DNA polymerase 03030	NP837053	Rev3l	Rev3l	chr10:39594632-39594691	ref|NM_011264|ens|ENSMUST00000131186|ens|ENSMUST00000139803|ens|ENSMUST00000019986	mm|10qB1
A_65_P07062	1	0.948125	0.909442	Mus musculus small EDRK-rich factor 2 (Serf2), mRNA [NM_011354]								NM_011354		GAGATGTTTAATCTTTTGTGCCTCAATTCCTCCATTTGTGAAATGGAGAAAATACCTACC	378702		NM_011354	Mm.262252				Serf2	Serf2	chr2:121278578-121278637	ref|NM_011354|ens|ENSMUST00000139253|gb|AK132746|gb|AK169106	mm|2qE5
A_52_P561927	1	1.1345	1.03114	Mus musculus nuclear receptor co-repressor 1 (Ncor1), mRNA [NM_011308]								NM_011308		TCAAGAAGCCATTCTTTTGCTGATCCCGCCAGTAACCTTGGTCTAGAAGACATCATCAGA	20185		NM_011308	Mm.271814				Ncor1	Ncor1	chr11:62134708-62134649	ref|NM_011308|ens|ENSMUST00000101067|ens|ENSMUST00000108708|ens|ENSMUST00000101066	mm|11qB2
A_55_P1953231	1	1.43069	1.0338	Mus musculus mitogen-activated protein kinase kinase 5 (Map2k5), mRNA [NM_011840]								NM_011840		CATTGTAAAGGGTCAGGCCCTATCAGCAGCACTGATGGGAATAAAAGTATTATTGCTTTG	23938		NM_011840	Mm.325746				Map2k5	Map2k5	chr9:63011636-63011577	ref|NM_011840|ens|ENSMUST00000034920|ens|ENSMUST00000113945|gb|AB019374	mm|9qC
A_51_P234359	1	0.978883	0.861656	Mus musculus secretin (Sct), mRNA [NM_011328]	secretin		16951258; 16888194; 16230531; 16141073; 16141072; 15661652; 15610158; 12477932; 12466851; 12160732; 11217851; 11076861; 11060443; 11042159; 10922068; 10615124; 10536058; 10457023; 10349636; 9811942; 9027337; 8631275; 8179583	GeneID:20287; MGI:99466; GI:6755416		GO:5179(hormone activity)	GO:5576(extracellular region); GO:5615(extracellular space)	NM_011328	Mm.4723	TCTCTAGGACCCTGGCTGGAGTAGGGATTGGTTGTCCTTGGCATCAATAAAAAAGGAATT	20287		NM_011328	Mm.4723	ENSMUST00000046156	KEGG pathway: Neuroactive ligand-receptor interaction 04080	NP383768	Sct	Sct	chr7:148464297-148464238	ref|NM_011328|ens|ENSMUST00000046156|gb|AK145850|gb|AK145859	mm|7qF5
A_66_P106375	1	0.910299	1.15156	Mus musculus serine/threonine kinase receptor associated protein (Strap), mRNA [NM_011499]								NM_011499		AGGAAGAGCTGGCAGAAGAAATTGCTTCAGAGAATTCAGATTCCATCTATTCATCAACTC	20901		NM_011499	Mm.22584				Strap	Strap	chr6:137697939-137699116	ref|NM_011499|ens|ENSMUST00000100840|ens|ENSMUST00000064910|gb|AF096285	mm|6qG1
A_55_P2071486	1	0.91241	0.616177	Mus musculus suppressor of variegation 3-9 homolog 1 (Drosophila) (Suv39h1), mRNA [NM_011514]	suppressor of variegation 3-9 homolog 1		17015433; 16858404; 16818776; 16141073; 16141072; 16103223; 16079837; 15975555; 15489334; 15107829; 14765126; 14702045; 14690610; 14690609; 14613977; 12917624; 12867029; 12477932; 12466851; 11788710; 11701123; 11520670; 11217851; 11094092; 11076861; 11042159; 10949293; 10922068; 10857745; 10754099; 10725249; 10391218; 10349636; 10202156; 8889548; 7671812	RP23-27I6.1	GO:6323(DNA packaging); GO:7049(cell cycle); GO:30154(cell differentiation); GO:6333(chromatin assembly or disassembly); GO:16568(chromatin modification); GO:6342(chromatin silencing); GO:6355(regulation of transcription, DNA-dependent); GO:6350(transcription)	GO:3682(chromatin binding); GO:18024(histone-lysine N-methyltransferase activity); GO:8168(methyltransferase activity); GO:5515(protein binding); GO:8276(protein methyltransferase activity); GO:16740(transferase activity); GO:8270(zinc ion binding)	GO:785(chromatin); GO:5677(chromatin silencing complex); GO:5694(chromosome); GO:781(chromosome, telomeric region); GO:5720(nuclear heterochromatin); GO:5634(nucleus)	NM_011514	Mm.9244	GGGTGTCCGCACGCTGGAAAAGATCCGAAAAAATAGCTTTGTTATGGAGTATGTGGGAGA	20937		NM_011514	Mm.9244	ENSMUST00000089440	KEGG pathway: Lysine degradation 00310	NP383630	Suv39h1	Suv39h1	chrX:7647774-7647715	ref|NM_011514|ens|ENSMUST00000115636|ens|ENSMUST00000089440|ens|ENSMUST00000115637	mm|XqA1.1
A_55_P1963150	1	0.650643	0.398273	Mus musculus cellular repressor of E1A-stimulated genes 1 (Creg1), mRNA [NM_011804]								NM_011804		TGGACTACTTTGGTGGACCTAAAGTAGTGACACCTGAAGAATATTTTAACGTCACGCTGC	433375		NM_011804	Mm.294885				Creg1	Creg1	chr1:167700887-167700946	ref|NM_011804|ens|ENSMUST00000040298|ens|ENSMUST00000111432|gb|AF084524	mm|1qH2.3
A_55_P1980292	1	1.03364	1.02134	Mus musculus purine rich element binding protein B (Purb), mRNA [NM_011221]								NM_011221		TTCTGTCGGTATGCAGATGAAATGAAAGAGATCCAGGAGCGACAGAGGGATAAGCTTTAC	19291		NM_011221	Mm.390332				Purb	Purb	chr11:6375040-6374981	ref|NM_011221|gb|BC156317|gb|AF017630|tc|TC1579840	mm|11qA1
A_55_P1972257	1	1.2053	1.01837	Mus musculus seryl-aminoacyl-tRNA synthetase (Sars), mRNA [NM_011319]								NM_011319		TCGCACGGGCCAGGGGTCTCTTCACTGATGACTGGTGAAGCCACGCAATAAAGCATCTCT	20226		NM_011319	Mm.28688				Sars	Sars	chr3:108229598-108229539	ref|NM_011319|ens|ENSMUST00000102625|ens|ENSMUST00000090552|ens|ENSMUST00000106632	mm|3qF3
A_66_P126425	1	1.08118	0.638938	Mus musculus eukaryotic translation initiation factor 1 (Eif1), mRNA [NM_011508]								NM_011508		GTGCCATGTGAAGGAACAAGCTGGTCTTTTGGTTTTCTTTCCCCCTCCAGTTTCAATGTT	20918		NM_011508	Mm.13886				Eif1	Eif1	chr11:100183303-100183362	ref|NM_011508|ens|ENSMUST00000049385|gb|AK151070|gb|BC096656	mm|11qD
A_55_P2120254	1	1.28315	1.20648	Mus musculus arginine vasopressin-induced 1 (Avpi1), mRNA [NM_027106]	Esau protein		16141073; 16141072; 15782199; 15489334; 15140762; 12477932; 12466851; 12356727; 11217851; 11076861; 11042159; 10922068; 10349636; 8889548	GeneID:69534; MGI:1916784; GI:19526465; CCDS:CCDS29822.1	GO:187(activation of MAPK activity); GO:7049(cell cycle)	GO:3674(molecular_function)	GO:5575(cellular_component)	NM_027106	Mm.30060	TGACCTAAAGGTGTAACTGGGCTGCATGGCGTTCCTCTGGAATAAAAGTATTATGCACTC	69534		NM_027106	Mm.30060	ENSMUST00000018965		NP438430	Avpi1	Avpi1	chr19:42197955-42197896	ref|NM_027106|ens|ENSMUST00000018965|gb|AK177091|gb|BC027646	mm|19qC3
A_55_P2174905	1	1.11801	0.85566	Mus musculus cutA divalent cation tolerance homolog (E. coli) (Cuta), transcript variant 2, mRNA [NM_026948]								NM_026948		TGTTTTAATGCCCCCTGGCTTCCATGTGATGACCGAACCCCCAATAAATCCTCTCCTGCT	67675		NM_026948	Mm.439919				Cuta	Cuta	chr17:27074981-27074922	ref|NM_026948|ref|NM_026307|ens|ENSMUST00000114931|ens|ENSMUST00000025027	mm|17qA3.3
A_55_P1952877	1	1.24794	1.19245	Mus musculus small nuclear ribonucleoprotein polypeptide F (Snrpf), mRNA [NM_027246]			16783635; 16141073; 16141072; 16033648; 12477932; 12466851; 11217851; 11076861; 11042159; 10349636	GI:12842305	GO:8380(RNA splicing); GO:16071(mRNA metabolic process); GO:6397(mRNA processing); GO:398(nuclear mRNA splicing, via spliceosome)	GO:3723(RNA binding)	GO:5634(nucleus); GO:30529(ribonucleoprotein complex); GO:30532(small nuclear ribonucleoprotein complex); GO:5732(small nucleolar ribonucleoprotein complex); GO:5681(spliceosome)		Mm.350851	TCTACATCAGAGGCGTTGAAGAAGAAGAGGAAGATGGGGAAATGAGAGAATAGCATCTTG	69878		NM_027246	Mm.259642	ENSMUST00000020203		NP356845	Snrpf	Snrpf	chr10:93046261-93046202	ref|NM_027246|ens|ENSMUST00000020203|ref|XM_357414|ref|XM_994796	mm|10qC2
A_55_P2165854	1	1.04675	1.20397	Mus musculus gem (nuclear organelle) associated protein 7 (Gemin7), mRNA [NM_027189]								NM_027189		ATAATTTCCTATTCTTTCAAGCTGTAAAACTGTCTGCCATTTTCCTGTGGGCATTGCCAC	69731		NM_027189	Mm.24540				Gemin7	Gemin7	chr7:20150654-20150595	ref|NM_027189|ens|ENSMUST00000117222|ens|ENSMUST00000119912|ens|ENSMUST00000122055	mm|7qA3
A_52_P496260	1	1.53648	1.17947	Mus musculus exosome component 8 (Exosc8), transcript variant 2, mRNA [NM_027148]			16141073; 16141072; 15782199; 12477932; 12466851; 11217851; 11125038; 11076861; 11042159; 10922068; 10349636		GO:6396(RNA processing); GO:6364(rRNA processing)	GO:175(3'-5'-exoribonuclease activity); GO:3723(RNA binding); GO:4527(exonuclease activity); GO:16787(hydrolase activity); GO:42802(identical protein binding); GO:4518(nuclease activity)	GO:178(exosome (RNase complex)); GO:5634(nucleus)		Mm.29253	AAGAGGCTCAAGTAACCAGCCAGTTCATTGCAGATGTCGTTGACAACTCACAGGTGATTA	69639		NM_027148	Mm.29253			TC1501707	Exosc8	Exosc8	chr3:54536079-54535935	ref|NM_027148|ref|NM_001163570|ens|ENSMUST00000153224|ens|ENSMUST00000029316	mm|3qC
A_51_P370825	1	1.07767	0.79765	Mus musculus coiled-coil domain containing 124 (Ccdc124), mRNA [NM_026964]								NM_026964		GGATTCATAGAGTTCCGGGCCTGGGATTCTCCCACGTGCGCCATAGGTCATCCTCAACAA	234388		NM_026964	Mm.295791				Ccdc124	Ccdc124	chr8:73392276-73392217	ref|NM_026964|ens|ENSMUST00000007865|gb|AK088037|gb|AK007589	mm|8qB3.3
A_55_P2088535	1	1.13127	0.976197	Mus musculus small nuclear ribonucleoprotein D2 (Snrpd2), mRNA [NM_026943]								NM_026943		AGGCCTGCAGAACCCTGCCCAGTGGGCGAGAAATAAAACCCTGTGCTTTTTGGTAAAAAA	107686		NM_026943	Mm.29135				Snrpd2	Snrpd2	chr7:19738021-19738081	ref|NM_026943|ref|XM_001474640|ref|XM_001480921|ref|XM_001474620	mm|7qA3
A_52_P278154	1	0.903946	0.677562	Mus musculus eukaryotic translation initiation factor 1A domain containing (Eif1ad), mRNA [NM_027236]								NM_027236		TTTTGAACAAATCTTATGATCATACCCTCTCTGGCTTTCATTTATGTCCGTCATGTTTGC	69860		NM_027236	Mm.299167				Eif1ad	Eif1ad	chr19:5371355-5371414	ref|NM_027236|gb|AK158977|gb|AK031807|gb|BC024640	mm|19qA
A_51_P386612	1	0.647232	0.34504	Mus musculus pirin (Pir), mRNA [NM_027153]			16141073; 16141072; 12477932; 12466851; 11217851; 11076861; 11042159; 10349636; 9079676; 8889548	RP23-202H24.1		GO:5506(iron ion binding); GO:46872(metal ion binding)	GO:5634(nucleus)			GCCATTCTTGATTTCAGAAATGCAAAAAATGGTTTTGAGGGGGCCAGAACCTGGAAGTCA	69656		NM_027153	Mm.293463			NP569379	Pir	Pir	chrX:160810423-160810482	ref|NM_027153|ens|ENSMUST00000033749|gb|AK009757|gb|AK151301	mm|XqF5
A_52_P157170	1	0.813604	0.703162	Mus musculus ring finger protein 157 (Rnf157), mRNA [NM_027258]								NM_027258		CTGGTGCCGTTGGCTCCTCATCACACAGTATCTGCACCTTTCCATGCTTGGTACTGCCCA	217340		NM_027258	Mm.426344				Rnf157	Rnf157	chr11:116198112-116198053	ref|NM_027258|ens|ENSMUST00000100202|ens|ENSMUST00000106398|ens|ENSMUST00000149147	mm|11qE2
A_52_P102002	1	1.27355	0.988195	Mus musculus SRR1 domain containing (Srrd), mRNA [NM_027323]								NM_027323		AGGATTCTGCAGGAAAATTACCCCTACATTGCAAAGGTGTCTGACAGAATAGCTGGGCCG	70118		NM_027323	Mm.479954				Srrd	Srrd	chr5:112767057-112766998	ref|NM_027323|ens|ENSMUST00000031289|gb|BC107023|gb|BC125007	mm|5qF
A_55_P2015753	1	1.87359	1.12064	Mus musculus energy homeostasis associated (Enho), mRNA [NM_027147]								NM_027147		TCCTCCCACTGTTTGTTGGGTAATAAATGGAACTATGGCTTGCCCCGAGATTTCTTTTTT	69638		NM_027147	Mm.372459				Enho	Enho	chr4:41585287-41585228	ref|NM_027147|gb|AK214699|gb|AK050496|gb|AK009710	mm|4qA5
A_55_P1967720	1	0.980274	0.604244	Mus musculus polymerase (RNA) II (DNA directed) polypeptide I (Polr2i), mRNA [NM_027259]								NM_027259		CCACCGCTGGACTGAGTGATCGTTCCTTCTTCCACCTGTAATAAATGCCAGTTTCTACAC	69920		NM_027259	Mm.440028				Polr2i	Polr2i	chr7:31018348-31018406	ref|NM_027259|ens|ENSMUST00000019882|ens|ENSMUST00000108192|ens|ENSMUST00000108193	mm|7qB1
A_51_P136845	1	0.889683	0.899292	Mus musculus ubiquitin specific peptidase 19 (Usp19), transcript variant 1, mRNA [NM_027804]								NM_027804		CCTTTGTGGTGGGAAACAACTCTGGGCTCTGAGCCTCAGTGTATGTATCTGGTGGGAGAC	71472		NM_027804	Mm.289706				Usp19	Usp19	chr9:108403813-108403872	ref|NM_027804|ens|ENSMUST00000006854|gb|AK018431|gb|BC006916	mm|9qF2
A_55_P2097309	1	1.31214	1.32024	Mus musculus nudix (nucleoside diphosphate linked moiety X)-type motif 4 (Nudt4), mRNA [NM_027722]								NM_027722		TTGAAAGATCTAAAGGAAATTGAATCTAGTAGAGCTCATGTCTACCAGCCCAGCCGCCTG	71207		NM_027722	Mm.24397				Nudt4	Nudt4	chr10:95010073-95010014	ref|NM_027722|ens|ENSMUST00000020217|ref|XM_001480147|gb|AK048062	mm|10qC2
A_51_P431554	1	1.26809	1.53139	Mus musculus RIKEN cDNA 2310004N24 gene (2310004N24Rik), mRNA [NM_027107]	2310004N24Rik protein		16141073; 16141072; 12477932; 12466851; 11217851; 11076861; 11042159; 10349636; 8889548	GeneID:69535; MGI:1916785; GI:20381487				XM_181318	Mm.390347	CGAAGGAAGCACACTGCGAACATTTGGCAGGTTGTATCTCTATGACATGGCACGCTCCCT	69535		NM_027107	Mm.390347	ENSMUST00000021130		NP356284	2310004N24Rik	2310004N24Rik	chr11:116066264-116066954	ref|NM_027107|ens|ENSMUST00000021130|gb|BC027639|gb|AK146257	mm|11qE2
A_51_P375390	1	1.14982	1.27386	Mus musculus gem (nuclear organelle) associated protein 7 (Gemin7), mRNA [NM_027189]								NM_027189		AAGATCATAAACTCAAGGCCAGGCTGTGCGGCAGTGGGGGACGGCAACCTCAGACATTCT	69731		NM_027189	Mm.24540				Gemin7	Gemin7	chr7:20150433-20150374	ref|NM_027189|ens|ENSMUST00000051364|ens|ENSMUST00000117222|gb|AK010303	mm|7qA3
A_55_P2134012	1	1.23245	0.801492	Mus musculus oxidase assembly 1-like (Oxa1l), mRNA [NM_026936]								NM_026936		TCTTATTTGTGTGTATTAAAAGAGCCCTGGAGAGCCAAGCAGCCTTCCATCCACAGAACT	69089		NM_026936	Mm.182340				Oxa1l	Oxa1l	chr14:54988259-54988318	ref|NM_026936|ens|ENSMUST00000000985|gb|AK077624|gb|AK044817	mm|14qC2
A_55_P2024322	1	0.982434	0.973712	Mus musculus ribosomal protein S27 (Rps27), transcript variant 1, mRNA [NM_027015]								NM_027015		CCTGGTTGAAGATGAGTGGGAACCTTCCCAATAAACACGTTTTGGATATATAACAAAAAA	57294		NM_027015	Mm.270283				Rps27	Rps27	chr9:114891542-114891489	ref|NM_027015|ref|NM_001190258|ref|NR_033727|ref|XM_001479917	mm|9qF3
A_55_P1980501	1	0.994214	0.827323	Mus musculus zinc finger, HIT domain containing 1 (Znhit1), mRNA [NM_027318]								NM_027318		TCTGAAGTGGACCGTGTAAACCTGGCATCAGGGAGAGAAAGTACCCCCACCCTTCCCAAC	70103		NM_027318	Mm.273147				Znhit1	Znhit1	chr5:137458284-137458225	ref|NM_027318|ens|ENSMUST00000111091|ens|ENSMUST00000111090|ens|ENSMUST00000034953	mm|5qG2
A_51_P340704	1	1.3539	1.22843	Mus musculus PRP31 pre-mRNA processing factor 31 homolog (yeast) (Prpf31), transcript variant 1, mRNA [NM_027328]	PRP31		16141073; 16141072; 15659613; 15489334; 12477932; 12466851; 11867543; 11217851; 11076861; 11042159; 10922068; 10725249; 10349636; 8889548	GeneID:68988; MGI:1916238; GI:31980642	GO:8380(RNA splicing); GO:351(assembly of spliceosomal tri-snRNP U4/U6.U5); GO:6397(mRNA processing); GO:398(nuclear mRNA splicing, via spliceosome)	GO:5515(protein binding); GO:43021(ribonucleoprotein binding)	GO:15030(Cajal body); GO:46540(U4/U6 x U5 tri-snRNP complex); GO:16607(nuclear speck); GO:5634(nucleus); GO:5681(spliceosome)	NM_027328	Mm.246863	GCAGAAAGGTCTTCCTCACACTCAGCTTTTTTACTTACAGGGGGAAAGGCAGTGCTTTTA	68988		NM_027328	Mm.246863	ENSMUST00000090665		NP353816	Prpf31	Prpf31	chr7:3592732-3592791	ref|NM_027328|ref|NM_001159714|ens|ENSMUST00000108636|ens|ENSMUST00000008517	mm|7qA1
A_51_P498831	1	1.14186	0.853339	Mus musculus Der1-like domain family, member 2 (Derl2), mRNA [NM_033562]								NM_033562		CTCCTCCTCTTTGATAGACAAGGCCGTGGTGTAAATGGAAGTTACGGAGAGGACAAAATA	116891		NM_033562	Mm.28131				Derl2	Derl2	chr11:70823515-70823456	ref|NM_033562|ens|ENSMUST00000143850|gb|AK151934|gb|AK077659	mm|11qB4
A_52_P270164	1	0.929875	0.813513	Mus musculus E2F transcription factor 6 (E2f6), transcript variant 1, mRNA [NM_033270]			17210791; 16236716; 16141073; 16141072; 15936277; 15782199; 15618518; 15574595; 14614146; 12477932; 12466851; 12383262; 12101104; 11594747; 11217851; 11076861; 11042159; 10922068; 10853823; 10644441; 10349636; 9426200; 9403682	GI:26330440	GO:83(G1/S-specific transcription in mitotic cell cycle); GO:7049(cell cycle); GO:74(regulation of progression through cell cycle); GO:6355(regulation of transcription, DNA-dependent); GO:6350(transcription)	GO:3677(DNA binding); GO:3700(transcription factor activity)	GO:5662(DNA replication factor A complex); GO:5634(nucleus); GO:5667(transcription factor complex)		Mm.23296	GGTAAACCTCTCCTGCTTTACAAAAGATTTGAAGCAGCTTGAAATAACAATCATGTATAC	50496		NM_033270	Mm.23296			NP581068	E2f6	E2f6	chr12:16833463-16833522	ref|NM_033270|ref|NR_027677|ens|ENSMUST00000020908|gb|AK146792	mm|12qA1.1
A_55_P2108067	1	1.12819	0.998295	Mus musculus DiGeorge syndrome critical region gene 8 (Dgcr8), mRNA [NM_033324]			16141073; 16141072; 15782199; 15489334; 14614146; 12705904; 12477932; 12466851; 11217851; 11076861; 11042159; 10922068; 10704284; 10349636; 10337614; 9405660; 9244437; 9037598		GO:31053(primary microRNA processing)	GO:3723(RNA binding); GO:3725(double-stranded RNA binding)	GO:5622(intracellular); GO:5634(nucleus)		Mm.447352	TACTTAACATTGAAAAAGCATATGGTAATGGTGGTATCTCTGCAGCCTCACCGACCCAGG	94223		NM_033324	Mm.235287			TC1537880	Dgcr8	Dgcr8	chr16:18254285-18254226	ref|NM_033324|ens|ENSMUST00000115633|ens|ENSMUST00000009321|gb|AB086857	mm|16qA3
A_51_P357341	1	2.77743	3.3056	Mus musculus chloride intracellular channel 1 (Clic1), mRNA [NM_033444]	chloride intracellular channel 1		16998848; 16141073; 16141072; 15489334; 15102471; 14656967; 12477932; 12466851; 11217851; 11076861; 11042159; 10922068; 10349636	GeneID:114584; MGI:2148924; GI:15617203; CCDS:CCDS28675.1	GO:6821(chloride transport); GO:6811(ion transport); GO:6810(transport)	GO:5254(chloride channel activity); GO:31404(chloride ion binding); GO:5216(ion channel activity); GO:5515(protein binding); GO:5247(voltage-gated chloride channel activity); GO:5244(voltage-gated ion channel activity)	GO:5903(brush border); GO:5737(cytoplasm); GO:16020(membrane); GO:5624(membrane fraction); GO:5635(nuclear envelope); GO:5634(nucleus); GO:5625(soluble fraction)	NM_033444	Mm.29524	GATAGTGGACAAGGGTAAGATTTTTATTTTGGGATGGGGTGGGTAGGACAACGCATTTCA	114584		NM_033444	Mm.29524	ENSMUST00000007257		NP401538	Clic1	Clic1	chr17:35195587-35195646	ref|NM_033444|ens|ENSMUST00000007257|gb|AK150382|gb|AK153509	mm|17qB1
A_51_P272250	1	1.10161	0.986614	Mus musculus SNF8, ESCRT-II complex subunit, homolog (S. cerevisiae) (Snf8), mRNA [NM_033568]								NM_033568		CTGCAGCTGGCCGAGAAAAACGGGTATGTGACTGTCAGTGAAATCAAAACCAGTCTTAAA	27681		NM_033568	Mm.372235				Snf8	Snf8	chr11:95906602-95907638	ref|NM_033568|ens|ENSMUST00000006217|gb|AK013058|gb|BC003938	mm|11qD
A_55_P1977431	1	1.06094	0.0650204	Mus musculus cholecystokinin (Cck), mRNA [NM_031161]	Cck protein		17105752; 17023535; 16962573; 16951258; 16782213; 16707556; 16602821; 16380713; 16266771; 16230531; 16174778; 16141073; 16141072; 16093397; 16002530; 15655834; 15590741; 15374756; 15242968; 15152034; 14973278; 14762785; 14643757; 12746872; 12576089; 12477932; 12472887; 12466851; 12456641; 11714850; 11312140; 11217851; 11208732; 11076861; 11042159; 10920050; 10821773; 10615124; 10536058; 10349636;…	GeneID:12424; MGI:88297; GI:20306960	GO:7409(axonogenesis); GO:42755(eating behavior); GO:1764(neuron migration)	GO:5179(hormone activity); GO:5184(neuropeptide hormone activity)	GO:30424(axon); GO:5576(extracellular region); GO:5615(extracellular space)		Mm.2619	CTTCAGTGACTCCCAGACCTAATGTTGCTATGCTATTAAAGAGATTTCCTTCTGCCCCTC	12424		NM_031161	Mm.2619	ENSMUST00000060307	KEGG pathway: Neuroactive ligand-receptor interaction 04080	NP459100	Cck	Cck	chr9:121399002-121398943	ref|NM_031161|ens|ENSMUST00000060307|ens|ENSMUST00000035120|gb|BC028487	mm|9qF4
A_55_P2058903	1	1.21107	1.1429	Mus musculus sphingosine-1-phosphate phosphatase 1 (Sgpp1), mRNA [NM_030750]			17114649; 16434032; 16141073; 16141072; 15489334; 14651853; 12815058; 12477932; 12466851; 12235122; 12069808; 11756451; 11217851; 11076861; 11042159; 10859351; 10349636; 8889548		GO:6915(apoptosis); GO:6668(sphinganine-1-phosphate metabolic process); GO:6665(sphingolipid metabolic process); GO:6670(sphingosine metabolic process)	GO:3993(acid phosphatase activity); GO:16787(hydrolase activity); GO:42392(sphingosine-1-phosphate phosphatase activity)	GO:5794(Golgi apparatus); GO:15629(actin cytoskeleton); GO:5783(endoplasmic reticulum); GO:16021(integral to membrane); GO:16020(membrane); GO:5624(membrane fraction); GO:5739(mitochondrion)			GTCCCCCACTTTGGGTCTGTTATGCTATTAATTTTTGTGTGTCACTTAAAAAGAATTAGA	81535		NM_030750	Mm.478829		KEGG pathway: Sphingolipid metabolism 00600	TC1448143	Sgpp1	Sgpp1	chr12:76815401-76815342	ref|NM_030750|ens|ENSMUST00000021450|ens|ENSMUST00000110428|gb|AK028125	mm|12qC3
A_55_P1979620	1	0.965355	0.885052	Mus musculus eukaryotic translation initiation factor 3, subunit H (Eif3h), mRNA [NM_080635]								NM_080635		CATAATCAAATACAACACGTACATGCGCAACACCAGTAAGCAGCAGCAGCAGAAACATCA	68135		NM_080635	Mm.289800				Eif3h	Eif3h	chr15:51621599-51621540	ref|NM_080635|ens|ENSMUST00000022925|gb|AK168553|gb|AK167928	mm|15qC
A_55_P2083382	1	1.17122	0.902035	Mus musculus SNF8, ESCRT-II complex subunit, homolog (S. cerevisiae) (Snf8), mRNA [NM_033568]								NM_033568		GGTAGACAGCAGCAGGCCAGAAGATGCCCTGTCTGTGAATAAACCTGGACAACTTTGTTT	27681		NM_033568	Mm.372235				Snf8	Snf8	chr11:95908660-95908719	ref|NM_033568|ens|ENSMUST00000006217|ens|ENSMUST00000107700|ref|XR_030871	mm|11qD
A_51_P128065	1	0.9037	0.798706	Mus musculus papillary renal cell carcinoma (translocation-associated) (Prcc), mRNA [NM_033573]	papillary renal cell carcinoma translocation-associated gene product		16141073; 16141072; 12477932; 12466851; 11435707; 11217851; 11076861; 11042159; 10349636	GeneID:94315; MGI:2137738; GI:15809012; CCDS:CCDS17456.1	GO:9987(cellular process)			NM_033573	Mm.35089	CGAGGATCTACGGCCTTGGTTGGGAGTTGTGCTCCTTGCAGCAGGGAGTGATGAAATGGT	94315		NM_033573	Mm.35089	ENSMUST00000005015		NP401828	Prcc	Prcc	chr3:87662970-87662911	ref|NM_033573|ens|ENSMUST00000005015|gb|AK078394|gb|AF273750	mm|3qF1
A_51_P371876	1	1.85566	1.58959	Mus musculus zinc finger, MYND-type containing 8 (Zmynd8), mRNA [NM_027230]								NM_027230		CACCTTTAGAATTTCCAACACTCAGGCTCTGCCCGTCGGCTTGGCTGCAGGACAGAGACT	228880		NM_027230	Mm.227598				Zmynd8	Zmynd8	chr2:165611006-165610947	ref|NM_027230|ens|ENSMUST00000109258|ens|ENSMUST00000109266|ens|ENSMUST00000109269	mm|2qH3
A_55_P2146483	1	1.73202	1.15703	Mus musculus zinc finger, MYND-type containing 8 (Zmynd8), mRNA [NM_027230]								NM_027230		TCCTCCAATGGCCATTCGCCCCAAGACTCATCCACGAGCCCCATTAAAAAGAAAAAGAAA	228880		NM_027230	Mm.227598				Zmynd8	Zmynd8	chr2:165677592-165677533	ref|NM_027230|ens|ENSMUST00000109257|ens|ENSMUST00000144530|ens|ENSMUST00000136842	mm|2qH3
A_55_P1981664	1	0.963564	1.0568	Mus musculus septin 8 (Sept8), mRNA [NM_033144]								NM_033144		GTTAATCTGTTTGCGCCTCCATCCATGGACTTGTTTCTGTTCTTTTCCATCCACTTTGTA	20362		NM_033144	Mm.274399				2012-09-08	2012-09-08	chr11:53357502-53357561	ref|NM_033144|ens|ENSMUST00000108987|ens|ENSMUST00000108984|ens|ENSMUST00000117061	mm|11qB1.3
A_51_P120729	1	1.27582	1.1629	Mus musculus polymerase (RNA) II (DNA directed) polypeptide F (Polr2f), mRNA [NM_027231]	DNA directed RNA polymerase II polypeptide F		16141073; 16141072; 15489334; 15226823; 12477932; 12466851; 11217851; 11076861; 11042159; 10922068; 10384052; 10349636; 8889548	GeneID:69833; MGI:1349393; GI:58037181; CCDS:CCDS27634.1	GO:45449(regulation of transcription); GO:6350(transcription); GO:6351(transcription, DNA-dependent)	GO:3677(DNA binding); GO:3899(DNA-directed RNA polymerase activity); GO:16779(nucleotidyltransferase activity); GO:16740(transferase activity)	GO:30880(RNA polymerase complex); GO:5634(nucleus)	NM_027231	Mm.279861	GGACAATTTCGACGGCGACGACTTTGATGACGTTGAGGAGGACGAAGGACTTGACGACTT	69833		NM_027231	Mm.279861	ENSMUST00000040077	KEGG pathway: Purine metabolism 00230; KEGG pathway: Pyrimidine metabolism 00240; KEGG pathway: RNA polymerase 03020	NP357051	Polr2f	Polr2f	chr15:78971859-78975077	ref|NM_027231|ens|ENSMUST00000040077|gb|AK165600|gb|AK007913	mm|15qE1
A_55_P2052081	1	1.0245	0.946827	Mus musculus eukaryotic translation initiation factor 1A domain containing (Eif1ad), mRNA [NM_027236]								NM_027236		CAAAGATGGCCCCTTTCTGAACTGACCTAAAAGAATTAAACCCCTGGTGGGTGATGACTT	69860		NM_027236	Mm.299167				Eif1ad	Eif1ad	chr19:5370188-5370247	ref|NM_027236|ens|ENSMUST00000025759|gb|AK083659|gb|AK153194	mm|19qA
A_51_P275949	1	0.90937	1.09415	Mus musculus lysyl oxidase-like 2 (Loxl2), mRNA [NM_033325]								NM_033325		TGAAGTGCCAGAATCAGATTTCTCTAACAACATCATGAAGTGCAGGAGCCGCTATGATGG	94352		NM_033325	Mm.116714				Loxl2	Loxl2	chr14:70092141-70092200	ref|NM_033325|ens|ENSMUST00000100420|ens|ENSMUST00000022660|ref|XM_001477940	mm|14qD2
A_66_P114543	1	1.01794	0.92498	Mus musculus jumonji domain containing 6 (Jmjd6), mRNA [NM_033398]								NM_033398		GCGGTGGTGCCTCTTCCCAACAAACACACCCAGAGAACTCATCAAGGTGACCCGAGAAGA	107817		NM_033398	Mm.383423				Jmjd6	Jmjd6	chr11:116702576-116702517	ref|NM_033398|ens|ENSMUST00000142495|ens|ENSMUST00000140513|ens|ENSMUST00000140349	mm|11qE2
A_51_P414653	1	0.997222	1.45364	Mus musculus plasmalemma vesicle associated protein (Plvap), mRNA [NM_032398]								NM_032398		TTTCCAGCCTCCCTCTTAAAGGCCACTAGGGTTTCCAGATCCTATTTGAGAGTCTCCAGG	84094		NM_032398	Mm.260768				Plvap	Plvap	chr8:74021936-74021877	ref|NM_032398|ens|ENSMUST00000048452|gb|BC013517|gb|AF369900	mm|8qB3.3
A_55_P2004588	1	1.15027	0.912967	Mus musculus oligonucleotide/oligosaccharide-binding fold containing 2B (Obfc2b), mRNA [NM_027257]								NM_027257		TTTTGTGTGGGAAATAAGGGTCTAACTGAAATCCCTCCTTCCTAATAAATGTTCCCACTC	69917		NM_027257	Mm.46614				Obfc2b	Obfc2b	chr10:127838511-127838452	ref|NM_027257|ens|ENSMUST00000026439|ref|XR_031658|gb|DQ158906	mm|10qD3
A_55_P1975690	1	1.63825	1.83994	Mus musculus bicaudal C homolog 1 (Drosophila) (Bicc1), mRNA [NM_031397]	bicaudal C homolog 1		16567633; 16141073; 16141072; 16033648; 15489334; 15149315; 14600027; 14559716; 12682776; 12584442; 12477932; 12466851; 11944981; 11544199; 11274233; 11231089; 11217851; 11076861; 11042159; 10864581; 10349636; 8887273; 8812475; 8660967; 8476712; 8341011; 7723240; 7661851; 1557392	GeneID:83675; MGI:1933388; GI:13994223; CCDS:CCDS23915.1	GO:7275(multicellular organismal development)	GO:3723(RNA binding); GO:3676(nucleic acid binding)		NM_031397	Mm.286834	GCACTCGGAGTGTCTGGTATCAGGACCAAAGTGTTGATTTCGTACCTGTACTTCATGGCC	83675		NM_031397	Mm.286834	ENSMUST00000014473		NP569699	Bicc1	Bicc1	chr10:70387909-70387850	ref|NM_031397|ens|ENSMUST00000014473|ens|ENSMUST00000105434|ens|ENSMUST00000131445	mm|10qB5.3
A_66_P119191	1	1.25092	1.30204	Mus musculus inositol polyphosphate-5-phosphatase E (Inpp5e), mRNA [NM_033134]								NM_033134		GAGTAGGGACCTCTCCACTCTACAGGCCAAGCCTAGCTATATTAAACTCATAGTTTTTAG	64436		NM_033134	Mm.330070				Inpp5e	Inpp5e	chr2:26252881-26252822	ref|NM_033134|ens|ENSMUST00000114090|ens|ENSMUST00000145701|gb|AK170786	mm|2qA3
A_51_P329370	1	1.15637	0.347211	Mus musculus small nuclear ribonucleoprotein 25 (U11/U12) (Snrnp25), mRNA [NM_030093]								NM_030093		TCGGATTGTGGAAAATTCCTCTGCCCTTTACTTTCCTTTGAACTTGGCCCAAAGGTCCTA	78372		NM_030093	Mm.29952				Snrnp25	Snrnp25	chr11:32108874-32108933	ref|NM_030093|ens|ENSMUST00000039601|gb|AK019452|gb|BC028766	mm|11qA4
A_55_P1959425	1	1.14253	2.52442	Mus musculus solute carrier family 16 (monocarboxylic acid transporters), member 3 (Slc16a3), mRNA [NM_030696]								NM_030696		CTGGGCAGTGGTCTGTTCACCCTGAGTCCCACCCTTTGTTAAATAACAAACTGCTGATTC	80879		NM_030696	Mm.28632				Slc16a3	Slc16a3	chr11:120820023-120820082	ref|NM_030696|ref|NM_001038653|ref|NM_001038654|ens|ENSMUST00000100130	mm|11qE2
A_55_P2067505	1	1.32513	1.77369	Mus musculus solute carrier family 16 (monocarboxylic acid transporters), member 3 (Slc16a3), mRNA [NM_030696]								NM_030696		GTGGTCTGTTCACCCTGAGTCCCACCCTTTGTTAAATAACAAACTGCTGATTCTTAAAAA	80879		NM_030696	Mm.28632				Slc16a3	Slc16a3	chr11:120820030-120820089	ref|NM_030696|ref|NM_001038653|ref|NM_001038654|ens|ENSMUST00000070653	mm|11qE2
A_51_P345792	1	1.41729	1.07259	Mus musculus transmembrane protein 180 (Tmem180), mRNA [NM_029186]								NM_029186		AAAGCCCTGCAGGCCTCTAAACTCTAAAGAGGTTCATCTCATCTCAAGTAAAGCCAGTCA	75146		NM_029186	Mm.159290				Tmem180	Tmem180	chr19:46449679-46449738	ref|NM_029186|ens|ENSMUST00000086969|ens|ENSMUST00000128041|ens|ENSMUST00000142994	mm|19qC3
A_55_P1976017	1	1.07652	1.05123	Mus musculus cornichon homolog 4 (Drosophila) (Cnih4), mRNA [NM_030131]								NM_030131		CCAGAGACTACTAAACCACCCTTAGAACCATGACCAGAGCAGTATATATTTTGGTCTTTG	98417		NM_030131	Mm.38229				Cnih4	Cnih4	chr1:183096395-183096454	ref|NM_030131|ens|ENSMUST00000111057|ens|ENSMUST00000134115|ens|ENSMUST00000111059	mm|1qH4
A_55_P2135311	1	1.57755	1.91235	Mus musculus nucleolar protein 3 (apoptosis repressor with CARD domain) (Nol3), mRNA [NM_030152]	nucleolar protein 3		16505176; 16249178; 16141073; 16141072; 15782199; 15537664; 14645204; 12819136; 12477932; 12466851; 11217851; 11076861; 11042159; 10349636	GeneID:78688; MGI:1925938; GI:21313458	GO:8380(RNA splicing); GO:6397(mRNA processing); GO:42981(regulation of apoptosis)	GO:42802(identical protein binding); GO:5515(protein binding)	GO:5622(intracellular); GO:5739(mitochondrion); GO:5634(nucleus); GO:16528(sarcoplasm)	NM_030152	Mm.204876	AATGCCCCCAAGAAACACCTAGGCTATGGAACCATAAAGAACTTCATATTCCGATCTGTG	78688		NM_030152	Mm.475715	ENSMUST00000014920		NP812364	Nol3	Nol3	chr8:107805780-107805839	ref|NM_030152|ens|ENSMUST00000014920|gb|AK053846|tc|TC1580242	mm|8qD3
A_51_P323878	1	1.75478	1.00088	Mus musculus coronin 7 (Coro7), mRNA [NM_030205]	coronin 7		16141073; 16141072; 15782199; 15489334; 15327992; 12477932; 12466851; 12438443; 11217851; 11125038; 11076861; 11042159; 10922068; 10349636; 8889548	GeneID:78885; MGI:1926135; GI:148747331			GO:5794(Golgi apparatus); GO:299(integral to membrane of membrane fraction); GO:16020(membrane); GO:5625(soluble fraction)	NM_030205	Mm.325512	GCTAACAGCCTCATTACAGTGGTGTGGACCCCATAACAAACAGCCTATATAGGATATGCT	78885		NM_030205	Mm.325512	ENSMUST00000038552		NP812244	Coro7	Coro7	chr16:4626980-4626921	ref|NM_030205|ens|ENSMUST00000038552|gb|AK143056|gb|AK018739	mm|16qA1
A_55_P2184180	1	1.06501	0.827411	Mus musculus NADH dehydrogenase (ubiquinone) flavoprotein 3 (Ndufv3), nuclear gene encoding mitochondrial protein, transcript variant 1, mRNA [NM_030087]								NM_030087		GGTAGACCCCGATGTTGGTTCCCATGAATCCTTGCCTGTGAGAATAAAAGGCAGAGTCAC	78330		NM_030087	Mm.28349				Ndufv3	Ndufv3	chr17:31668209-31668268	ref|NM_030087|ref|NM_001083891|ens|ENSMUST00000046288|ens|ENSMUST00000064798	mm|17qB1
A_51_P419286	1	1.54276	1.8673	Mus musculus basic leucine zipper transcription factor, ATF-like 3 (Batf3), mRNA [NM_030060]								NM_030060		CTCCTTTGTCCGGCTCGGAACCTTGGTTTGCACACTCAGGAGTTTCCCTACACACCTGTG	381319		NM_030060	Mm.6922				Batf3	Batf3	chr1:192932528-192932587	ref|NM_030060|ens|ENSMUST00000027943|gb|AK020278|gb|AK171970	mm|1qH6
A_51_P280158	1	1.28851	1.1613	Mus musculus splicing factor 3b, subunit 2 (Sf3b2), mRNA [NM_030109]	splicing factor 3b, subunit 2		16141073; 16141072; 15782199; 14651998; 12477932; 12466851; 11217851; 11076861; 11042159; 10922068; 10349636	GeneID:319322; MGI:2441856; GI:30794206; CCDS:CCDS29454.1	GO:6397(mRNA processing)	GO:3676(nucleic acid binding); GO:5515(protein binding)	GO:5634(nucleus)	NM_030109	Mm.196532	TCTTGAACCTCTCTCTCTTTTAGCTTCTGCAAAAGCATCTACTTCTTGCCTGTAATCACA	319322		NM_030109	Mm.196532	ENSMUST00000025774		NP801473	Sf3b2	Sf3b2	chr19:5274289-5274230	ref|NM_030109|ens|ENSMUST00000025774|gb|AK191378|gb|AK146063	mm|19qA
A_55_P2018701	1	1.213	0.886758	Mus musculus RIKEN cDNA 2810422J05 gene (2810422J05Rik), mRNA [NM_029366]	2810422J05Rik protein		16141073; 16141072; 12477932; 12466851; 11217851; 11076861; 11042159; 10922068; 10725249; 10349636	GeneID:75620; MGI:1922870; GI:29124647					Mm.425538	TGAACAGTGCTTCTGAGGTCCCCAGAGACCAAAGCCAGATCGTCTGTCCCCCACACCTTA	75620		NM_029366	Mm.297372	ENSMUST00000093456		TC1410350	2810422J05Rik	2810422J05Rik	chr8:73037631-73037572	ref|NM_029366|ens|ENSMUST00000093456|ens|ENSMUST00000118850|gb|AK013135	mm|8qB3.3
A_52_P128964	1	1.35988	4.43161	Mus musculus nonhomologous end-joining factor 1 (Nhej1), mRNA [NM_029342]								NM_029342		GGGGAAGCCTGACTCCAACTCACTGGCATTCCGGATATGAGTGACACCAGCTCCTTGCTT	75570		NM_029342	Mm.439736				Nhej1	Nhej1	chr1:75014135-75014076	ref|NM_029342|ens|ENSMUST00000027347|ens|ENSMUST00000152855|gb|BC107252	mm|1qC3
A_55_P2085641	1	1.79472	1.10718	Mus musculus limb region 1 like (Lmbr1l), mRNA [NM_029098]								NM_029098		GAGGAGGCGGCTGCACCCACGAGCAATAAAATTGATCCCAGGGTTTTCTTGGTTCTTTTG	74775		NM_029098	Mm.385020				Lmbr1l	Lmbr1l	chr15:98734411-98734352	ref|NM_029098|ens|ENSMUST00000109127|ens|ENSMUST00000023736|gb|AK049110	mm|15qF1
A_51_P258620	1	1.74963	2.50934	Mus musculus RAB4B, member RAS oncogene family (Rab4b), mRNA [NM_029391]	RAB4B, member RAS oncogene family		16141073; 16141072; 15489334; 15028289; 12578829; 12477932; 12466851; 11856727; 11773082; 11217851; 11076861; 11042159; 10349636; 8889548; 8825628	GeneID:19342; MGI:105071; GI:21313012; CCDS:CCDS21012.1	GO:6886(intracellular protein transport); GO:15031(protein transport); GO:7264(small GTPase mediated signal transduction); GO:6810(transport)	GO:5525(GTP binding); GO:166(nucleotide binding)	GO:5622(intracellular); GO:16020(membrane)	NM_029391	Mm.262447	ATCCCGAGCGTGAGGTCACTTTCCTAGAGGCTTCTCGCTTTGCTCAGGAGAATGAGCTGA	19342		NM_029391	Mm.262447			NP477362	Rab4b	Rab4b	chr7:27959494-27957973	ref|NM_029391|ens|ENSMUST00000154724|ens|ENSMUST00000093040|gb|AB232592	mm|7qA3
A_55_P2076001	1	0.852182	0.960192	Mus musculus RNA binding motif protein 12 (Rbm12), transcript variant 1, mRNA [NM_029397]								NM_029397		CTGGACATACTTGCTTTGTTATAGGGTCAAAGCTTTGTCTGAAACCTTCATTTTCTTTTA	75710		NM_029397	Mm.479928				Rbm12	Rbm12	chr2:155920704-155920645	ref|NM_029397|ref|NM_170598|gb|AF393215|gb|AF393216	mm|2qH1
A_55_P2054352	1	1.2297	1.09484	Mus musculus RNA binding motif protein 6 (Rbm6), transcript variant 2, mRNA [NM_029169]	RNA binding motif protein 6 isoform a		16141073; 16141072; 16033648; 12477932; 12466851; 11555636; 11217851; 11076861; 11042159; 10965133; 10922068; 10460589; 10353602; 10349636	GeneID:19654; MGI:1338037; GI:6755294		GO:46872(metal ion binding); GO:3676(nucleic acid binding); GO:166(nucleotide binding); GO:8270(zinc ion binding)	GO:5622(intracellular); GO:5634(nucleus)	NM_011251	Mm.139926	GAGACACCCCGCAGGACACAATTTCCTCTTTGTTTTGTTTGTCCTTTTCTCCTTTTGTTT	19654		NM_029169	Mm.139926	ENSMUST00000035201		NP514145	Rbm6	Rbm6	chr9:107676007-107675948	ref|NM_029169|ref|NM_011251|ens|ENSMUST00000112323|ens|ENSMUST00000035201	mm|9qF1
A_55_P2107155	1	1.5358	0.948719	Mus musculus RASD family, member 2 (Rasd2), mRNA [NM_029182]	Rasd2 protein		16141073; 16141072; 15489334; 15199135; 14724584; 12477932; 12466851; 11217851; 11076861; 11042159; 10725249; 10349636; 8889548	GeneID:75141; MGI:1922391; GI:22477556	GO:7626(locomotory behavior); GO:7264(small GTPase mediated signal transduction)	GO:5525(GTP binding); GO:166(nucleotide binding)	GO:5575(cellular_component); GO:5622(intracellular); GO:16020(membrane)		Mm.179267	AGCTCTACTGCCTGGACCTCTGTGTACACTATCAATTAAAGTTGGTTTGTTAGCTGTGCC	75141		NM_029182	Mm.179267	ENSMUST00000041083		TC1416445	Rasd2	Rasd2	chr8:77747953-77748012	ref|NM_029182|ens|ENSMUST00000041083|ens|ENSMUST00000139848|gb|BC026377	mm|8qC1
A_51_P453043	1	0.801869	0.929995	Mus musculus acetoacetyl-CoA synthetase (Aacs), mRNA [NM_030210]	acetoacetyl-CoA synthetase		16141073; 16141072; 15782199; 12623130; 12477932; 12466851; 11217851; 11076861; 11042159; 10922068; 10349636; 9671465; 8889548	GeneID:78894; MGI:1926144; GI:21313520; CCDS:CCDS19687.1	GO:8299(isoprenoid biosynthetic process); GO:8152(metabolic process)	GO:16405(CoA-ligase activity); GO:30729(acetoacetate-CoA ligase activity); GO:3824(catalytic activity); GO:16874(ligase activity)		NM_030210	Mm.439974	CCTGGGCTCTTTCTATTGTGACTGTCCTCTACATTTGTAAATGAAGTCTCAGGCTTTGGC	78894		NM_030210	Mm.431573	ENSMUST00000031445	KEGG pathway: Butanoate metabolism 00650	NP578303	Aacs	Aacs	chr5:125997524-125997583	ref|NM_030210|ens|ENSMUST00000031445|gb|AK043848|gb|AK147189	mm|5qG1.1
A_55_P2021011	1	0.574098	0.483784	Mus musculus Sfi1 homolog, spindle assembly associated (yeast) (Sfi1), mRNA [NM_030207]								NM_030207		AAAGTTCCTGTATTTGTGGATTCGAGTGACTTTTGGAAGAGTGACTCCCTCTAGAGCCAG	78887		NM_030207	Mm.320785				Sfi1	Sfi1	chr11:3086127-3086068	ref|NM_030207|ens|ENSMUST00000155763|ens|ENSMUST00000118627|ens|ENSMUST00000142315	mm|11qA1
A_52_P570240	1	1.19291	1.20807	Mus musculus kelch repeat and BTB (POZ) domain containing 11 (Kbtbd11), mRNA [NM_029116]								NM_029116		GTTGGGCCAGCTGTTTCTGGGTGTGCAGTTAAAGTGCTGACGCTTGAGTTTCCCCCTAGG	74901		NM_029116	Mm.46675				Kbtbd11	Kbtbd11	chr8:15033192-15033251	ref|NM_029116|ens|ENSMUST00000069399|gb|BC080858|gb|AK129197	mm|8qA1.1
A_51_P184910	1	1.07139	0.886163	Mus musculus phosphohistidine phosphatase 1 (Phpt1), mRNA [NM_029293]	phosphohistidine phosphatase		16141073; 16141072; 15489334; 12477932; 12466851; 11217851; 11076861; 11042159; 10349636; 8889548	RP23-464C2.6	GO:16311(dephosphorylation)	GO:16787(hydrolase activity); GO:8969(phosphohistidine phosphatase activity); GO:4721(phosphoprotein phosphatase activity)	GO:5829(cytosol)	NM_029293	Mm.289046	CCCTGTGCTTTCCTTTTGTACCTTAGGCAGCATAGCACCTGCCAGGCCTTAGAGGCCAGA	75454		NM_029293	Mm.458079	ENSMUST00000039156	KEGG pathway: Aminosugars metabolism 00530; KEGG pathway: Fructose and mannose metabolism 00051; KEGG pathway: Nicotinate and nicotinamide metabolism 00760; KEGG pathway: Riboflavin metabolism 00740; KEGG pathway: Thiamine metabolism 00730; KEGG pathway: Vitamin B6 metabolism 00750	NP358174	Phpt1	Phpt1	chr2:25429052-25428993	ref|NM_029293|ens|ENSMUST00000039156|gb|AK154580|gb|AK005756	mm|2qA3
A_55_P2155062	1	1.72715	1.66112	Mus musculus N(alpha)-acetyltransferase 40, NatD catalytic subunit, homolog (S. cerevisiae) (Naa40), mRNA [NM_027643]								NM_027643		GGAGGGTTGGGGGGTTATTTTTGTTTTTAAGAGGAAAGTTGGAAGGTAATTTTGTTTTAT	70999		NM_027643	Mm.329605				Naa40	Naa40	chr19:7300328-7300269	ref|NM_027643|ens|ENSMUST00000025675|gb|AK162625|gb|AK033510	mm|19qA
A_55_P2087240	1	0.667771	0.666286	Mus musculus mitochondrial intermediate peptidase (Mipep), nuclear gene encoding mitochondrial protein, mRNA [NM_027436]								NM_027436		GTACTTTTCAAATGATTACCGAGTAGTCAGCCAGTTCGCCAAGCATTATCAGACTGGTCA	70478		NM_027436	Mm.274650				Mipep	Mipep	chr14:61452871-61452930	ref|NM_027436|ens|ENSMUST00000063562|ens|ENSMUST00000022571|ref|XM_001478371	mm|14qD1
A_55_P2076303	1	1.194	0.920324	Mus musculus membrane-associated ring finger (C3HC4) 8 (March8), mRNA [NM_027920]								NM_027920		ATTTGTTTGTGCTATATACGGGGTGTCTAAAGTTAGCAATAAAGCCTTTCTTTACAAAGG	71779		NM_027920	Mm.27064				2012-03-08	2012-03-08	chr6:116359497-116359556	ref|NM_027920|ens|ENSMUST00000101031|ens|ENSMUST00000101032|ens|ENSMUST00000079012	mm|6qE3
A_55_P2108579	1	1.25126	1.21388	Mus musculus phosphorylase kinase, gamma 2 (testis) (Phkg2), mRNA [NM_026888]			16141073; 16141072; 12466851; 11217851; 11076861; 11042159; 10349636; 8889548		GO:5975(carbohydrate metabolic process); GO:5978(glycogen biosynthetic process); GO:5977(glycogen metabolic process); GO:6468(protein amino acid phosphorylation)	GO:5524(ATP binding); GO:5516(calmodulin binding); GO:16301(kinase activity); GO:166(nucleotide binding); GO:4672(protein kinase activity); GO:4674(protein serine/threonine kinase activity); GO:16740(transferase activity)	GO:5964(phosphorylase kinase complex)		Mm.274473	TGGCCTAGCTATCGCCACCTGCGCTGCATCTGAAATAAAACCTGCCACAAGCCTGGGAGA	68961		NM_026888	Mm.274473		KEGG pathway: Calcium signaling pathway 04020; KEGG pathway: Insulin signaling pathway 04910	NP572240	Phkg2	Phkg2	chr7:134726757-134726816	ref|NM_026888|ens|ENSMUST00000121004|ens|ENSMUST00000033086|ens|ENSMUST00000154891	mm|7qF3
A_51_P116027	1	1.27443	1.45448	Mus musculus mediator complex subunit 27 (Med27), mRNA [NM_026896]								NM_026896		CCTGGGTCTGCTGCTCCCATGAGCTGTTAATGGAATGAACCTCTTCATTTTTACATTGGT	68975		NM_026896	Mm.330109				Med27	Med27	chr2:29380193-29380252	ref|NM_026896|ens|ENSMUST00000028139|gb|AK005251|gb|AK088740	mm|2qB
A_55_P2155438	1	0.952337	0.888121	Mus musculus ribosomal protein S27 (Rps27), transcript variant 1, mRNA [NM_027015]								NM_027015		CACTGAAAGCCCCTGATTGAAGATGAGTGGGAACCTTCCCAATAAACACGTTTTGGATAT	57294		NM_027015	Mm.270283				Rps27	Rps27	chr9:114891576-114891517	ref|NM_027015|ref|NM_001190258|ref|NR_033727|ref|XR_033333	mm|9qF3
A_55_P2010966	1	1.31096	1.11616	Mus musculus zinc finger protein 688 (Zfp688), mRNA [NM_026999]								NM_026999		TTTCGGCACTACCCAGACACTTTTGAGGAGTGTGGGTGAGTTGAATGGCCGCCTCCGTCT	69234		NM_026999	Mm.20301				Zfp688	Zfp688	chr7:134562679-134562620	ref|NM_026999|ens|ENSMUST00000051352|ens|ENSMUST00000106300|gb|AK013037	mm|7qF3
A_55_P2158112	1	0.976984	0.935565	Mus musculus ribosomal protein S27 (Rps27), transcript variant 1, mRNA [NM_027015]								NM_027015		GCCCCTGATTGAAGATGAGTGGGAACCTTCCCAATAAACACGTTTTGGATATATAAAAAA	57294		NM_027015	Mm.270283				Rps27	Rps27	chr9:114891568-114891509	ref|NM_027015|ref|NM_001190258|ref|NR_033727|gb|BC037026	mm|9qF3
A_55_P2001188	1	1.23716	1.00509	Mus musculus PHD finger protein 6 (Phf6), mRNA [NM_027642]			16141073; 16141072; 15782199; 15489334; 15328020; 12693553; 12477932; 12466851; 12415272; 11217851; 11076861; 11042159; 10922068; 10349636	GI:26346741	GO:6355(regulation of transcription, DNA-dependent); GO:6350(transcription)	GO:46872(metal ion binding); GO:5515(protein binding); GO:8270(zinc ion binding)	GO:5634(nucleus)		Mm.26870	GCACTGAAGTTAGACCAAGGCACAGTTTTGTTTTAGCAGACATTTAAGTTAATTGTAAAG	70998		NM_027642	Mm.26870			NP572943	Phf6	Phf6	chrX:50309896-50309955	ref|NM_027642|ens|ENSMUST00000101587|ens|ENSMUST00000078944|gb|AK141804	mm|XqA5
A_55_P2073084	1	1.51155	1.16719	Mus musculus general transcription factor IIIC, polypeptide 2, beta (Gtf3c2), mRNA [NM_027901]								NM_027901		TATAGCACTCTGTTGTGATCCAGCTCAGGCGGTGTCGGGCTTGCTTTTTGAACTAATAAA	71752		NM_027901	Mm.271923				Gtf3c2	Gtf3c2	chr5:31458455-31458396	ref|NM_027901|ens|ENSMUST00000088010|gb|AK159938|gb|AK129033	mm|5qB1
A_51_P501815	1	1.0465	0.970274	Mus musculus RIKEN cDNA 1500032L24 gene (1500032L24Rik), mRNA [NM_026914]	hypothetical protein LOC69029		16141073; 16141072; 15782199; 12477932; 12466851; 11217851; 11076861; 11042159; 10922068; 10349636; 8889548	GeneID:69029; MGI:1916279; GI:58037137; CCDS:CCDS27688.1			GO:5615(extracellular space); GO:16021(integral to membrane)	NM_026914	Mm.260042	CCAGAGTCCTGTGCTTTGGGAGGCTCCCTCACGGCTGTCCACAGAGTACTGGAAATAACA	69029		NM_026914	Mm.260042	ENSMUST00000023086		NP459132	1500032L24Rik	1500032L24Rik	chr15:82179391-82179450	ref|NM_026914|ens|ENSMUST00000023086|gb|AK170899|gb|AK005345	mm|15qE1
A_55_P2003581	1	1.02966	0.813107	Mus musculus sodium channel modifier 1 (Scnm1), transcript variant 1, mRNA [NM_027013]								NM_027013		ACTAACATTAATAACCCCTTTCCCCATTTGTCCTACAAATAAACTGCAGTGGGTCCTGGG	69269		NM_027013	Mm.182944				Scnm1	Scnm1	chr3:94933710-94933651	ref|NM_027013|ref|NM_001163573|ens|ENSMUST00000107226|ens|ENSMUST00000129486	mm|3qF2.1
A_55_P1965467	1	0.916685	1.34253	Mus musculus RIKEN cDNA 2300009A05 gene (2300009A05Rik), mRNA [NM_027090]			16141073; 16141072; 12477932; 12466851; 11217851; 11076861; 11042159; 10349636	GI:12843602					Mm.113942	CTGTGTGTGTGTATGCAGTATTTATTTTTGATCCTTTAAAATAAAATGCTGGCAAAGCCG	69478		NM_027090	Mm.113942	ENSMUST00000034974		NP356351	2300009A05Rik	2300009A05Rik	chr9:63242312-63242254	ref|NM_027090|ens|ENSMUST00000034974|gb|BC100363|gb|AV111327	mm|9qC
A_51_P140211	1	0.989719	0.264999	Mus musculus NADH dehydrogenase (ubiquinone) flavoprotein 3 (Ndufv3), nuclear gene encoding mitochondrial protein, transcript variant 1, mRNA [NM_030087]								NM_030087		GTGCCAGAAGGAGGCTCCCAGGTCCAGGAGGTCTTGGAAGATCAGAAACCAGTGAGCTAT	78330		NM_030087	Mm.28349				Ndufv3	Ndufv3	chr17:31665148-31665207	ref|NM_030087|ens|ENSMUST00000046288|gb|AK154191|gb|AK154477	mm|17qB1
A_55_P2025601	1	1.66035	1.80354	Mus musculus LSM6 homolog, U6 small nuclear RNA associated (S. cerevisiae) (Lsm6), mRNA [NM_030145]								NM_030145		GGTTCTCTTACTATCTTAGTTGGCCTGTTTTCATGGTGGTCGGTGGGGGTTTGTTTGTTT	78651		NM_030145	Mm.28694				Lsm6	Lsm6	chr8:81332060-81332001	ref|NM_030145|ens|ENSMUST00000051867|ref|XM_001472857|ref|XM_001476756	mm|8qC1
A_52_P469381	1	0.935617	0.794142	Mus musculus catechol-O-methyltransferase domain containing 1 (Comtd1), mRNA [NM_026965]	catechol-O-methyltransferase domain containing 1		16469734; 16141073; 16141072; 15489334; 12477932; 12466851; 11217851; 11125038; 11076861; 11042159; 10922068; 10349636; 8889548	GeneID:69156; MGI:1916406; GI:33468999; CCDS:CCDS26868.1	GO:18342(protein prenylation)	GO:8171(O-methyltransferase activity); GO:8168(methyltransferase activity); GO:8318(protein prenyltransferase activity); GO:16740(transferase activity)	GO:5615(extracellular space); GO:16021(integral to membrane); GO:16020(membrane)	NM_026965	Mm.11827	TGATGGCCTCTCCTTGGCCTTTAAGATCTAGGGTTAACACGAAGCTTAGGGCCTGGGTGT	69156		NM_026965	Mm.11827	ENSMUST00000022295		NP834525	Comtd1	Comtd1	chr14:22666527-22666468	ref|NM_026965|ens|ENSMUST00000124549|gb|AK007659|gb|BC019467	mm|14qA3
A_55_P2005754	1	1.54391	0.91421	Mus musculus mannosidase, beta A, lysosomal-like (Manbal), mRNA [NM_026968]								NM_026968		TTGAAGCAGGCTTGTCCCTTTCACACCAACCTCCTTTTAACCCAGTTAACATTCAAAGTG	69161		NM_026968	Mm.228619				Manbal	Manbal	chr2:157222340-157222399	ref|NM_026968|ens|ENSMUST00000081202|ref|XM_001475586|gb|AK007599	mm|2qH1
A_51_P196862	1	1.10662	0.437189	Mus musculus amidohydrolase domain containing 1 (Amdhd1), mRNA [NM_027908]								NM_027908		TGGGGGGCAGAGATGGCCTCCCATTTTTAACATCGTATCAGCCCTTGTAATAAAGCTTTA	71761		NM_027908	Mm.244518				Amdhd1	Amdhd1	chr10:92986513-92986454	ref|NM_027908|ens|ENSMUST00000016034|gb|AK090143|gb|AK005066	mm|10qC2
A_55_P2185415	1	1.59665	1.43704	Mus musculus THAP domain containing 7 (Thap7), mRNA [NM_026909]								NM_026909		AAATGTTACAATAAAGTGGATGCTAGAAAGAGACTGCTGTTTGGCTTGGCTGGAGGTGCC	69009		NM_026909	Mm.10174				Thap7	Thap7	chr16:17528203-17528144	ref|NM_026909|ens|ENSMUST00000100125|gb|AK007329|gb|BC018221	mm|16qA3
A_52_P585831	1	1.05815	0.973559	Mus musculus Brca1 associated protein 1 (Bap1), mRNA [NM_027088]	Brca1 associated protein 1		16141073; 16141072; 15782199; 15489334; 14621295; 12477932; 12466851; 11217851; 11076861; 11042159; 10922068; 10349636; 9528852; 8889548	GeneID:104416; MGI:1206586; GI:28076917; CCDS:CCDS26910.1	GO:8285(negative regulation of cell proliferation); GO:16579(protein deubiquitination); GO:6512(ubiquitin cycle); GO:6511(ubiquitin-dependent protein catabolic process)	GO:8234(cysteine-type peptidase activity); GO:16787(hydrolase activity); GO:8233(peptidase activity); GO:5515(protein binding); GO:4221(ubiquitin thiolesterase activity)	GO:5622(intracellular); GO:5634(nucleus)	NM_027088	Mm.3779	TGCCAGCTTCCTTGTCCTCTTGCAAGGTACTCAGGGTAGGGACAGGGTTGAGAGGAGTTA	104416		NM_027088	Mm.3779	ENSMUST00000022458		NP702764	Bap1	Bap1	chr14:32072862-32072921	ref|NM_027088|ens|ENSMUST00000022458|gb|AK079374|gb|AK171561	mm|14qB
A_52_P466701	1	1.37992	1.81598	Mus musculus RIKEN cDNA 1810014F10 gene (1810014F10Rik), mRNA [NM_026928]								NM_026928		TATGGAAACATCATCCTCAAGAAGGGAACTCTTGACCTCGGACCCTCATAGAGACCACCT	69064		NM_026928	Mm.41915				1810014F10Rik	1810014F10Rik	chr7:147285592-147285533	ref|NM_026928|ens|ENSMUST00000026539|ens|ENSMUST00000148716|gb|AK007494	mm|7qF4
A_55_P2060752	1	1.16491	1.19823	Mus musculus ubiquitin specific peptidase 12 (Usp12), mRNA [NM_011669]	ubiquitin specific protease 12		16141073; 16141072; 15489334; 15226823; 12477932; 12466851; 12391724; 11217851; 11076861; 11042159; 10922068; 10349636; 9615226	GeneID:22217; MGI:1270128; GI:34328057	GO:6512(ubiquitin cycle); GO:6511(ubiquitin-dependent protein catabolic process)	GO:4197(cysteine-type endopeptidase activity); GO:8234(cysteine-type peptidase activity); GO:16787(hydrolase activity); GO:8233(peptidase activity); GO:4221(ubiquitin thiolesterase activity)		NM_011669	Mm.167971	GGATTAATTAGAGAGGAAGTCTGTAAAGCATTTAAAAGGTTCTTGAAGAAGGCGCTATAT	22217		NM_011669	Mm.167971	ENSMUST00000085610		TC1429689	Usp12	Usp12	chr5:147546498-147546439	ref|NM_011669|ens|ENSMUST00000031645|ens|ENSMUST00000085614|gb|BC023858	mm|5qG3
A_55_P2015882	1	1.20668	0.616347	Mus musculus WW domain-containing oxidoreductase (Wwox), mRNA [NM_019573]								NM_019573		CGCAGTGCACCCTGGGAACATGATGTACTCAGCCATCCATCGCAACTCATGGGTGTACAA	80707		NM_019573	Mm.440420				Wwox	Wwox	chr8:117236052-117236111	ref|NM_019573|ens|ENSMUST00000109108|ens|ENSMUST00000004756|ens|ENSMUST00000109106	mm|8qE1
A_55_P2078285	1	1.00596	0.48474	Mus musculus uridine-cytidine kinase 1 (Uck1), mRNA [NM_011675]	uridine-cytidine kinase 1		16141073; 16141072; 15489334; 12477932; 12466851; 11217851; 11076861; 11042159; 10349636; 10051400; 8951040; 8200357; 172293	GeneID:22245; MGI:98904; GI:33468947; CCDS:CCDS15909.1	GO:9058(biosynthetic process)	GO:5524(ATP binding); GO:16301(kinase activity); GO:166(nucleotide binding); GO:16740(transferase activity); GO:4849(uridine kinase activity)		NM_011675	Mm.425076	CTTCTGCTAGTGCTGGGCTGGTTTTGTTGAACTGAAACCCCTCTTTGGAGGGAGAATCAA	22245		NM_011675	Mm.425076	ENSMUST00000002625	KEGG pathway: Pyrimidine metabolism 00240	NP834598	Uck1	Uck1	chr2:32110601-32110542	ref|NM_011675|ens|ENSMUST00000113405|ens|ENSMUST00000002625|ref|XM_001480323	mm|2qB
A_51_P429366	1	1.08354	0.465206	Mus musculus hairy and enhancer of split 6 (Drosophila) (Hes6), mRNA [NM_019479]	hairy and enhancer of split 6		17065448; 16840533; 16452096; 16141073; 16141072; 15905075; 15782199; 15618518; 15489334; 15226823; 14732396; 12972610; 12866128; 12617809; 12477932; 12466851; 11959828; 11217851; 11076861; 11044617; 11042159; 10976052; 10906477; 10851137; 10349636; 8889548	GeneID:55927; MGI:1859852; GI:9506777; CCDS:CCDS15163.1	GO:30154(cell differentiation); GO:7275(multicellular organismal development); GO:7399(nervous system development); GO:45449(regulation of transcription); GO:6357(regulation of transcription from RNA polymerase II promoter); GO:6355(regulation of transcription, DNA-dependent); GO:6350(transcription)	GO:3677(DNA binding); GO:3712(transcription cofactor activity); GO:3700(transcription factor activity); GO:30528(transcription regulator activity)	GO:5634(nucleus); GO:5667(transcription factor complex)	NM_019479	Mm.280029	TCTAGGGCAGAAGTGGCCAATCTTGAGACTGAGCATTAGGGTCCTGGGCAGGGACACACA	55927		NM_019479	Mm.280029	ENSMUST00000086851		NP816993	Hes6	Hes6	chr1:93308323-93308264	ref|NM_019479|ens|ENSMUST00000086851|gb|AK187013|gb|AK217330	mm|1qD
A_52_P647919	1	1.86121	1.02326	Mus musculus upstream transcription factor 2 (Usf2), mRNA [NM_011680]								NM_011680		ACAGTGATGGTTGGCGGGGTCGGGGAATACCATCATGTCCCCAAGAGATTGGCTCACCAT	22282		NM_011680	Mm.322453				Usf2	Usf2	chr7:31730620-31730561	ref|NM_011680|ref|XM_001479271|gb|U01663|tc|TC1600767	mm|7qB1
A_51_P274504	1	1.10754	1.06452	Mus musculus testis expressed gene 264 (Tex264), transcript variant 1, mRNA [NM_011573]	testis expressed gene 264		17015433; 16141073; 16141072; 15782199; 15010206; 12477932; 12466851; 11544199; 11217851; 11125038; 11076861; 11042159; 10922068; 10349636; 9464256; 8889548; 8703127	GeneID:21767; MGI:1096570; GI:126090850; CCDS:CCDS23483.1			GO:5615(extracellular space)	NM_011573	Mm.22266	GAAGGAGCCAGAGACTGTTATCTGCACCAGCCTCCTGGGCTGCCAACTTTGCAGACTCTT	21767		NM_011573	Mm.22266	ENSMUST00000085107		NP339645	Tex264	Tex264	chr9:106561190-106561131	ref|NM_011573|ref|NM_001081654|ens|ENSMUST00000046735|gb|AK217979	mm|9qF1
A_55_P2024080	1	1.04208	0.929727	Mus musculus ribosomal protein L7A (Rpl7a), mRNA [NM_013721]								NM_013721		GCTCGAATTGCCAAGCTGGAAAATGCAAAGGCTAAAGAACTCACCACTAACTTGGGTTAA	27176		NM_013721	Mm.398371				Rpl7a	Rpl7a	chr2:26768730-26768789	ref|NM_013721|ens|ENSMUST00000090170|ens|ENSMUST00000093797|ens|ENSMUST00000102898	mm|2qA3
A_51_P216593	1	1.44273	0.811991	Mus musculus Wolfram syndrome 1 homolog (human) (Wfs1), mRNA [NM_011716]	Wolfram syndrome 1 protein homolog		16571599; 16215705; 16141073; 16141072; 15994758; 15782199; 15522226; 15056606; 12649740; 12477932; 12466851; 11597144; 11217851; 11076861; 11042159; 10349636; 9817917; 9771706	GeneID:22393; MGI:1328355; GI:6755997; CCDS:CCDS19245.1	GO:18346(protein amino acid prenylation)	GO:8318(protein prenyltransferase activity)	GO:5783(endoplasmic reticulum); GO:16021(integral to membrane); GO:16020(membrane)	NM_011716	Mm.20916	ATCTCTTCTGAGTACCCCAGGACTTGGGAAATAATGCAAGAGTGTCCCTTTCAGTACACA	22393		NM_011716	Mm.20916	ENSMUST00000043964		NP377947	Wfs1	Wfs1	chr5:37357483-37357424	ref|NM_011716|ens|ENSMUST00000043964|gb|AK145023|gb|AK170180	mm|5qB3
A_51_P297105	1	1.17299	1.66003	Mus musculus uncoupling protein 2 (mitochondrial, proton carrier) (Ucp2), nuclear gene encoding mitochondrial protein, mRNA [NM_011671]	uncoupling protein 2 (mitochondrial, proton carrier)		17316620; 17209127; 17189204; 17073824; 17003337; 16941708; 16882005; 16814247; 16716264; 16651623; 16401637; 16366736; 16306367; 16180138; 16150499; 16141073; 16141072; 15782323; 15757894; 15703997; 15650415; 15634780; 15489334; 15448158; 15294692; 15147521; 15056934; 14767991; 14679178; 14659466; 14651853; 14600489; 12941933; 12912909; 12907675; 12858170; 12765967; 12756242; 12555808; 12477932;…	GeneID:22228; MGI:109354; GI:31543920; CCDS:CCDS21498.1	GO:6839(mitochondrial transport); GO:6810(transport)	GO:5488(binding); GO:5215(transporter activity)	GO:16021(integral to membrane); GO:16020(membrane); GO:5743(mitochondrial inner membrane); GO:5739(mitochondrion)	NM_011671	Mm.171378	CTCAAAAGAGCCCTAATGGCTGCCTACCAATCTCGGGAGGCACCTTTCTGAGCCTCTCCA	22228		NM_011671	Mm.171378	ENSMUST00000039908		NP574295	Ucp2	Ucp2	chr7:107647809-107647868	ref|NM_011671|ens|ENSMUST00000126534|gb|AF111998|gb|U94593	mm|7qE3
A_51_P203501	1	1.23161	1.00979	Mus musculus valyl-tRNA synthetase (Vars), nuclear gene encoding mitochondrial protein, mRNA [NM_011690]								NM_011690		TGCTCTTGAACTAGCTCTGAGCATCACTCGAGCTGTGCGCTCCCTGCGTGCTGACTACAA	22321		NM_011690	Mm.28420				Vars	Vars	chr17:35152339-35152398	ref|NM_011690|ens|ENSMUST00000087315|gb|AK157814|gb|AK154823	mm|17qB1
A_55_P1960231	1	0.980108	0.716312	Mus musculus thioredoxin 2 (Txn2), nuclear gene encoding mitochondrial protein, mRNA [NM_019913]	thioredoxin 2		16141073; 16141072; 15782199; 15489334; 15345672; 14651853; 12529397; 12477932; 12466851; 11732570; 11217851; 11213470; 11076861; 11042159; 10922068; 10349636	AL583886.2	GO:45454(cell redox homeostasis); GO:6118(electron transport); GO:6662(glycerol ether metabolic process); GO:6810(transport)	GO:9055(electron carrier activity); GO:15035(protein disulfide oxidoreductase activity)	GO:5739(mitochondrion)	NM_019913	Mm.291917	GGTCCCTGAGCAGGAGGAGGAGCTGTGAACAAGTCAGACCAATAAAACCAGGTTTGCACT	56551		NM_019913	Mm.291917	ENSMUST00000089443		NP817289	Txn2	Txn2	chr15:77745540-77745481	ref|NM_019913|ens|ENSMUST00000109748|ens|ENSMUST00000005487|gb|AK149855	mm|15qE1
A_52_P286098	1	1.36354	0.992223	Mus musculus erythrocyte protein band 4.1-like 4b (Epb4.1l4b), mRNA [NM_019427]								NM_019427		GTGTTCTCATCCCCAGTGTATGTACTGCATCCATCTGAATAAACGTGTTCTGGGTCTCTT	54357		NM_019427	Mm.28217				Epb4.1l4b	Epb4.1l4b	chr4:57074671-57074612	ref|NM_019427|ens|ENSMUST00000030142|ref|XM_001476174|gb|AB032366	mm|4qB3
A_55_P2081865	1	1.33834	0.654634	Mus musculus solute carrier family 2, (facilitated glucose transporter), member 8 (Slc2a8), mRNA [NM_019488]	solute carrier family 2, (facilitated glucose transporter), member 8		16705176; 16141073; 16141072; 16109784; 15782199; 15741607; 12829803; 12697674; 12477932; 12466851; 12425944; 12021054; 11845330; 11689004; 11217851; 11076861; 11042159; 10922068; 10860996; 10821868; 10725249; 10671487; 10349636	RP23-365F1.3	GO:8643(carbohydrate transport); GO:15755(fructose transport); GO:15757(galactose transport); GO:6006(glucose metabolic process); GO:15758(glucose transport); GO:8286(insulin receptor signaling pathway); GO:1666(response to hypoxia); GO:6810(transport)	GO:15284(fructose uniporter activity); GO:5354(galactose transporter activity); GO:5536(glucose binding); GO:5355(glucose transporter activity); GO:5351(sugar porter activity); GO:5215(transporter activity)	GO:16021(integral to membrane); GO:5887(integral to plasma membrane); GO:16020(membrane)	NM_019488	Mm.305754	CCTGGGTCATTAGCCACCATATCTTGTTGAGTTTCAGGAAATAAAAAGCCTCTTACTGTT	56017		NM_019488	Mm.305754	ENSMUST00000028129		NP812789	Slc2a8	Slc2a8	chr2:32828568-32828509	ref|NM_019488|ens|ENSMUST00000113192|ens|ENSMUST00000113191|ens|ENSMUST00000028129	mm|2qB
A_55_P2057906	1	1.50138	1.9319	Mus musculus centrin 2 (Cetn2), mRNA [NM_019405]	centrin 2		16247769; 16141073; 16141072; 15908950; 15489334; 15347651; 14581517; 12840069; 12802058; 12477932; 12466851; 11250075; 11217851; 11076861; 11042159; 10922068; 10854409; 10486202; 10349636; 9730605; 8889548; 8597638; 8218402	RP23-307G22.3	GO:7049(cell cycle); GO:51301(cell division); GO:7067(mitosis)	GO:5524(ATP binding); GO:8026(ATP-dependent helicase activity); GO:5509(calcium ion binding); GO:3676(nucleic acid binding); GO:5515(protein binding)	GO:5814(centriole); GO:5622(intracellular)	NM_019405	Mm.24643	CAATGAGTGCTTGCTGTGGCATTTGGATGTGTGTTAATGTATTTGTTTGGTCTTTAAAAA	26370		NM_019405	Mm.24643	ENSMUST00000033713		NP817293	Cetn2	Cetn2	chrX:70159124-70159065	ref|NM_019405|ens|ENSMUST00000114550|ens|ENSMUST00000033713|ens|ENSMUST00000114551	mm|XqA7.3
A_51_P167105	1	1.438	1.37388	Mus musculus UDP-Gal:betaGlcNAc beta 1,3-galactosyltransferase, polypeptide 4 (B3galt4), mRNA [NM_019420]								NM_019420		TTCCCCAAAGTTGGTGCAGAGGCTGCAGATCCCTGTGGTGATCTAGTTCCTCCATTTTCT	54218		NM_019420	Mm.11132				B3galt4	B3galt4	chr17:34087060-34087001	ref|NM_019420|ref|XM_001474182|gb|AK166333|gb|AK007600	mm|17qB1
A_51_P440568	1	1.00192	1.68139	Mus musculus serine/threonine kinase 19 (Stk19), mRNA [NM_019442]	serine/threonine kinase 19		16141073; 16141072; 15782199; 15489334; 14656967; 12477932; 12466851; 11217851; 11076861; 11042159; 10922068; 10686478; 10349636	GeneID:54402; MGI:1860085; GI:9507153; CCDS:CCDS28659.1		GO:5524(ATP binding); GO:4386(helicase activity); GO:16787(hydrolase activity); GO:16301(kinase activity); GO:30145(manganese ion binding); GO:166(nucleotide binding); GO:4674(protein serine/threonine kinase activity); GO:16740(transferase activity)	GO:5634(nucleus)	NM_019442	Mm.440064	GATCAGATGACACAGACTTATGGCTTCAGGGACCCGGAGATCACGCAGCTGGTGAACGCT	54402		NM_019442	Mm.440064	ENSMUST00000077477		NP817009	Stk19	Stk19	chr17:34969001-34961778	ref|NM_019442|ens|ENSMUST00000077477|gb|AK146739|gb|AK168865	mm|17qB1
A_55_P1971594	1	1.10256	0.847936	Mus musculus polyglutamine binding protein 1 (Pqbp1), mRNA [NM_019478]								NM_019478		CCGGCCCCTTTAGTGTTGTTTGTAAACAACAAGCCCTTGTTGTTTAATAAAAGCTTTTTT	54633		NM_019478	Mm.14616				Pqbp1	Pqbp1	chrX:7471716-7471657	ref|NM_019478|ens|ENSMUST00000033497|ref|XM_919383|gb|AK077652	mm|XqA1.1
A_55_P2051099	1	1.52568	4.05217	Mus musculus tumor necrosis factor receptor superfamily, member 1a (Tnfrsf1a), mRNA [NM_011609]								NM_011609		TTCCAAGATGAACCTGGCTGGGTGCCTGGAGAATATCCTCGAGGCTCTGAGAAATCCCGC	21937		NM_011609	Mm.1258				Tnfrsf1a	Tnfrsf1a	chr6:125311922-125311981	ref|NM_011609|ens|ENSMUST00000095449|ens|ENSMUST00000032491|gb|AK159989	mm|6qF3
A_51_P426458	1	1.09687	0.970302	Mus musculus ubiquitin-conjugating enzyme E2D 2 (Ube2d2), mRNA [NM_019912]								NM_019912		ACAATCTTGTATTGGAGAGTCTGTGTTGTTACTTGCACTAACATTTGCAGGATGTCCCTT	56550		NM_019912	Mm.180052				Ube2d2	Ube2d2	chr18:35966495-35966555	ref|NM_019912|gb|U62483|gb|AK075844|gb|AK136197	mm|18qB2
A_51_P135340	1	1.29097	2.11518	Mus musculus pannexin 1 (Panx1), mRNA [NM_019482]	pannexin 1		17389364; 17149368; 17009242; 16616526; 16143426; 16141073; 16141072; 16026466; 15782199; 15661370; 15028292; 14597722; 12477932; 12466851; 11217851; 11076861; 11042159; 10922068; 10898987; 10349636; 8889548	GeneID:55991; MGI:1860055; GI:86262134; CCDS:CCDS22832.1			GO:5921(gap junction); GO:16021(integral to membrane); GO:16020(membrane)	NM_019482	Mm.142253	AGGACCTGGGGCTTCTAGAGAGCAAGCACATGGAAGATGCTTTGTTTTGTGAGGTAATAA	55991		NM_019482	Mm.142253	ENSMUST00000034410		NP569475	Panx1	Panx1	chr9:14810309-14810250	ref|NM_019482|ens|ENSMUST00000056755|gb|AK053871|gb|AK156194	mm|9qA2
A_52_P337236	1	1.6867	1.37196	Mus musculus RNA and export factor binding protein 2 (Refbp2), mRNA [NM_019484]	RNA and export factor binding protein 2		16141073; 16141072; 16033648; 12477932; 12466851; 11217851; 11076861; 11042159; 10786854; 10349636	GeneID:56009; MGI:1913144; GI:148238335; CCDS:CCDS15497.1	GO:8380(RNA splicing); GO:6397(mRNA processing); GO:51028(mRNA transport); GO:6457(protein folding); GO:6810(transport)	GO:3723(RNA binding); GO:3676(nucleic acid binding); GO:166(nucleotide binding); GO:3697(single-stranded DNA binding)	GO:5634(nucleus); GO:5681(spliceosome)	NM_019484	Mm.389208	AAGGGGTAGAGGCACTGGCAGGAACTCAAAGCAGCAGCAGCTTTTTGCAGAGGAGTTGGA	56009		NM_019484	Mm.389208	ENSMUST00000081527		NP800692	Refbp2	Refbp2	chr1:173434342-173434401	ref|NM_019484|ens|ENSMUST00000081527|gb|AK048243|gb|AJ252141	mm|1qH3
A_55_P2114963	1	1.07045	0.990437	Mus musculus exosome component 10 (Exosc10), mRNA [NM_016699]								NM_016699		ATTGACGGTGGCCCAGAAAAAAGCCCAGAACATAATGCAGTCCTTTGAAAACCCATTTCG	50912		NM_016699	Mm.266635				Exosc10	Exosc10	chr4:147949950-147950009	ref|NM_016699|ens|ENSMUST00000076022|ens|ENSMUST00000097781|ens|ENSMUST00000017408	mm|4qE2
A_55_P2070241	1	1.34035	1.10603	Mus musculus prolactin regulatory element binding (Preb), mRNA [NM_016703]								NM_016703		GAACCTCAGCTCGTTAGGCAGGAAGAGTTGATATTTAATAAAGAGAGAACAATTGAACCG	50907		NM_016703	Mm.272414				Preb	Preb	chr5:31257477-31257418	ref|NM_016703|ens|ENSMUST00000074840|ens|ENSMUST00000088063|ens|ENSMUST00000148214	mm|5qB1
A_55_P2070194	1	1.14798	1.03344	Mus musculus cell cycle associated protein 1 (Caprin1), transcript variant 1, mRNA [NM_016739]								NM_016739		GGGAAATGACAGGCAGTAGTTTCAGTTCTGATGGCAAAACAAATAAAAACATGTTTCTAA	53872		NM_016739	Mm.427589				Caprin1	Caprin1	chr2:103605878-103605819	ref|NM_016739|ref|NM_001111289|ref|NM_001111290|ens|ENSMUST00000028607	mm|2qE2
A_51_P481832	1	1.57307	1.07203	Mus musculus Rab geranylgeranyl transferase, a subunit (Rabggta), mRNA [NM_019519]	Rab geranylgeranyl transferase, a subunit		16141073; 16141072; 15782199; 12907454; 12477932; 12466851; 12445206; 11972527; 11266472; 11217851; 11076861; 11042159; 11041359; 10737774; 10486237; 10349636; 10193444; 9714600; 8833241; 8490171; 7703484; 7544156	GeneID:56187; MGI:1860443; GI:9507023	GO:18346(protein amino acid prenylation); GO:18344(protein geranylgeranylation); GO:18342(protein prenylation)	GO:4663(Rab-protein geranylgeranyltransferase activity); GO:46872(metal ion binding); GO:4659(prenyltransferase activity); GO:5515(protein binding); GO:8318(protein prenyltransferase activity); GO:16740(transferase activity); GO:8270(zinc ion binding)		NM_019519	Mm.87216	CACTGTCCTGTGATTCTGTCTACCAAGACCCTCAGTGTTTATGGCTGGTCAGGACCAGGG	56187		NM_019519	Mm.87216	ENSMUST00000062861		NP384994	Rabggta	Rabggta	chr14:56335058-56334999	ref|NM_019519|ens|ENSMUST00000062861|gb|AF127658|gb|AF127659	mm|14qC3
A_51_P172054	1	2.77847	13.7324	Mus musculus growth arrest specific 6 (Gas6), mRNA [NM_019521]	growth arrest specific 6		17174935; 16901715; 16227584; 16141073; 16141072; 16014032; 15731491; 15489334; 15226823; 15184064; 15123721; 14660441; 12644472; 12477932; 12466851; 12122116; 11217851; 11175853; 11076861; 11042159; 10922068; 10842103; 10349636; 9507200; 9395235; 9322241; 8954722; 8336730; 8226859; 8106563; 3409319; 1347472	GeneID:14456; MGI:95660; GI:145301603	GO:1558(regulation of cell growth)	GO:5509(calcium ion binding); GO:46872(metal ion binding)	GO:5576(extracellular region); GO:5615(extracellular space)	NM_019521	Mm.3982	TGGGCTAGAGGGGCTGGCAGTTTGCAGCAGAACGGATGTGAAGAAAATAATTCTCTATTA	14456		NM_019521	Mm.3982	ENSMUST00000033828		NP378595	Gas6	Gas6	chr8:13465503-13465444	ref|NM_019521|ens|ENSMUST00000033828|gb|AK086187|gb|BC005444	mm|8qA1.1
A_55_P1970154	1	0.996001	0.976783	Mus musculus ring finger protein 10 (Rnf10), mRNA [NM_016698]	ring finger protein 10		16141073; 16141072; 15782199; 15618518; 15489334; 14621295; 12477932; 12466851; 11217851; 11076861; 11042159; 10922068; 10697961; 10349636	GeneID:50849; MGI:1859162; GI:7710090; CCDS:CCDS19584.1		GO:46872(metal ion binding); GO:5515(protein binding); GO:8270(zinc ion binding)		NM_016698	Mm.30051	TTTTTAAGTATTTGAGTTTGAACAGATTGATTAGCTTGGGGCGGGGGGAGGGGCTTTCCA	50849		NM_016698	Mm.30051	ENSMUST00000040555		NP378954	Rnf10	Rnf10	chr5:115691930-115691871	ref|NM_016698|ens|ENSMUST00000100842|ens|ENSMUST00000112093|ens|ENSMUST00000112096	mm|5qF
A_55_P1962736	1	1.3124	0.793903	Mus musculus SEC23B (S. cerevisiae) (Sec23b), mRNA [NM_019787]	SEC23B		16141073; 16141072; 15782199; 15642376; 15489334; 12477932; 12466851; 11217851; 11076861; 11042159; 10349636; 8889548	RP23-70J9.7	GO:6888(ER to Golgi vesicle-mediated transport); GO:6886(intracellular protein transport); GO:15031(protein transport); GO:6810(transport)	GO:5515(protein binding); GO:8270(zinc ion binding)	GO:30127(COPII vesicle coat); GO:5783(endoplasmic reticulum); GO:48471(perinuclear region of cytoplasm)	NM_019787	Mm.248492	AGCTGGTGGCCCCGCCTGGAAGTGGAAGACAATGCTGTCAGATTGTGCTCACGTTGTTGA	27054		NM_019787	Mm.248492	ENSMUST00000028916		NP334296	Sec23b	Sec23b	chr2:144416111-144416170	ref|NM_019787|ens|ENSMUST00000099288|ens|ENSMUST00000028916|ref|XM_001481049	mm|2qG1
A_55_P2018542	1	0.982357	0.768204	Mus musculus prostaglandin E synthase 3 (cytosolic) (Ptges3), mRNA [NM_019766]								NM_019766		AGCTCTAAAGGCAGATATGCTGTACTTTCCTCCTCTAACCCAGTTGTCAACCTCTTTTTT	56351		NM_019766	Mm.305816				Ptges3	Ptges3	chr10:127513224-127513297	ref|NM_019766|ens|ENSMUST00000084771|ens|ENSMUST00000052798|ref|XM_001478859	mm|10qD3
A_55_P2160387	1	1.05248	0.974748	Mus musculus chemokine (C-X-C motif) ligand 11 (Cxcl11), mRNA [NM_019494]								NM_019494		AGACCAGGAGTTTCAGGACAGCCAGGGCTACACAGAGAAACCCTATCTTAAAGTAAAAAA	56066		NM_019494	Mm.131723				Cxcl11	Cxcl11	chr5:92788626-92788567	ref|NM_019494|gb|AF179872|nap|NAP008618-001	mm|5qE2
A_51_P133369	1	1.41025	1.15097	Mus musculus selenocysteine lyase (Scly), mRNA [NM_016717]	selenocysteine lyase		16141073; 16141072; 15782199; 12477932; 12466851; 11217851; 11076861; 11042159; 10692412; 10349636; 8889548	GeneID:50880; MGI:1355310; GI:27804323; CCDS:CCDS15159.1	GO:8152(metabolic process)	GO:16829(lyase activity); GO:30170(pyridoxal phosphate binding); GO:9000(selenocysteine lyase activity); GO:8483(transaminase activity)		NM_016717	Mm.25724	CGTGGTACCGGGAGGCTGGTGCCTGAGCTCAGTCTTTGCCAAAGTGGGAAATCTGATCAT	50880		NM_016717	Mm.25724	ENSMUST00000027532	KEGG pathway: Selenoamino acid metabolism 00450	NP595613	Scly	Scly	chr1:93217399-93217458	ref|NM_016717|ens|ENSMUST00000027532|gb|AK036750|gb|BC021389	mm|1qD
A_51_P396854	1	1.222	1.95103	Mus musculus fractured callus expressed transcript 1 (Fxc1), mRNA [NM_019502]								NM_019502		TGTACAGAGAGATTGAGCTTGAAAGCTGGGTGCTGTTGCTCCTTTTCTTGGAGCCAATAA	14356		NM_019502	Mm.220330				Fxc1	Fxc1	chr7:112789787-112789846	ref|NM_019502|gb|AK003368|gb|AF150103|gb|BC009158	mm|7qE3
A_55_P2166688	1	0.969631	1.40378	Mus musculus fractured callus expressed transcript 1 (Fxc1), mRNA [NM_019502]								NM_019502		CAGGAATGTTGACCATTTCCCCAATTTACTCTCTTAGTACTTCCTGCCTTTGTGAAATTA	14356		NM_019502	Mm.220330				Fxc1	Fxc1	chr7:112790280-112790339	ref|NM_019502|ens|ENSMUST00000106784|ens|ENSMUST00000150479|ens|ENSMUST00000058333	mm|7qE3
A_51_P378856	1	1.31181	2.29334	Mus musculus phosphofructokinase, platelet (Pfkp), mRNA [NM_019703]								NM_019703		CAAACTGAAGGGGTCCCAGGGCACAGGGAAAAAATTTGTTAGCGATGATTCCATTTGTGT	56421		NM_019703	Mm.273874				Pfkp	Pfkp	chr13:6583872-6581718	ref|NM_019703|ens|ENSMUST00000142972|ens|ENSMUST00000021614|ens|ENSMUST00000138703	mm|13qA1
A_51_P306527	1	0.962256	1.11954	Mus musculus tyrosine 3-monooxygenase/tryptophan 5-monooxygenase activation protein, eta polypeptide (Ywhah), mRNA [NM_011738]	tyrosine 3-monooxygenase/tryptophan 5-monooxygenase activation protein, eta polypeptide		16141073; 16141072; 16096643; 15782199; 15580267; 15489334; 14593000; 12477932; 12466851; 12446771; 12176032; 12008017; 11217851; 11076861; 11042159; 10922068; 10441394; 10349636; 9738002; 9452471; 9197417; 7750640	GeneID:22629; MGI:109194; GI:6756037; CCDS:CCDS19198.1	GO:7010(cytoskeleton organization and biogenesis); GO:6713(glucocorticoid catabolic process); GO:42921(glucocorticoid receptor signaling pathway); GO:6886(intracellular protein transport); GO:43066(negative regulation of apoptosis); GO:50774(negative regulation of dendrite morphogenesis); GO:45941(positive regulation of transcription); GO:7088(regulation of mitosis)	GO:3779(actin binding); GO:35259(glucocorticoid receptor binding); GO:5515(protein binding); GO:19904(protein domain specific binding); GO:16563(transcriptional activator activity)	GO:5737(cytoplasm)	NM_011738	Mm.332314	ATCATGTGTGTCAACCTGTGTCAATTATGATGGGTGGTTATGAAATGCCAGACTGCTAAA	22629		NM_011738	Mm.332314	ENSMUST00000019109	KEGG pathway: Cell cycle 04110	NP866101	Ywhah	Ywhah	chr5:33370505-33370564	ref|NM_011738|ens|ENSMUST00000019109|gb|AK167999|gb|AK168520	mm|5qB1
A_65_P12392	1	1.04014	1.59157	Mus musculus tissue inhibitor of metalloproteinase 2 (Timp2), mRNA [NM_011594]								NM_011594		TAATTGCAGGAAAGGCAGAAGGAGATGGCAAGATGCACATTACCCTCTGTGACTTCATTG	21858		NM_011594	Mm.206505				Timp2	Timp2	chr11:118178741-118171964	ref|NM_011594|ens|ENSMUST00000155707|ens|ENSMUST00000017610|gb|AY622854	mm|11qE2
A_55_P1972084	1	1.39312	1.09336	Mus musculus N-ethylmaleimide sensitive fusion protein attachment protein beta (Napb), mRNA [NM_019632]								NM_019632		TATATGGGGGCTCACAGCTGTCTATAACTCCAGTCCTAAGAGATCCACCATCCTCTTTTT	17957		NM_019632	Mm.274308				Napb	Napb	chr2:148521154-148521095	ref|NM_019632|gb|BC049874|gb|AK083184|gb|BC038362	mm|2qG3
A_51_P249594	1	1.20438	1.02017	Mus musculus REV1 homolog (S. cerevisiae) (Rev1), mRNA [NM_019570]								NM_019570		GAAAGACTTGGAAAAATTGGATCTGGTTATAAAATACATGAAAAGGTTGATGCAGCAGTC	56210		NM_019570	Mm.389103				Rev1	Rev1	chr1:38110505-38110029	ref|NM_019570|ens|ENSMUST00000027251|gb|AB057418|gb|AF179302	mm|1qB
A_51_P386880	1	0.662129	0.499476	Mus musculus stress-induced phosphoprotein 1 (Stip1), mRNA [NM_016737]			17005566; 16894550; 16339028; 16141073; 16141072; 15782199; 15670743; 15604097; 15489334; 15456869; 14754904; 12482845; 12477932; 12466851; 12093732; 11217851; 11172053; 11076861; 11042159; 10922068; 10725249; 10642524; 10349636; 9857057; 9272871; 8999875; 8663319		GO:6950(response to stress)	GO:5488(binding)	GO:5794(Golgi apparatus); GO:5634(nucleus)		Mm.258633	TCTTTATATTTATACATGCCTACAAGGAAGACAGACTCATCCAGCGCCACCTCGGGCCCT	20867		NM_016737	Mm.258633				Stip1	Stip1	chr19:7095492-7095433	ref|NM_016737|ens|ENSMUST00000025918|gb|AK075988|gb|U27830	mm|19qA
A_51_P465772	1	0.86707	0.732238	Mus musculus RuvB-like protein 1 (Ruvbl1), mRNA [NM_019685]	RuvB-like protein 1		17277741; 16141073; 16141072; 15782199; 15489334; 12477932; 12466851; 11217851; 11076861; 11042159; 11027681; 10922068; 10349636; 9843967	GeneID:56505; MGI:1928760; GI:9790083; CCDS:CCDS20336.1	GO:6310(DNA recombination); GO:7049(cell cycle); GO:51301(cell division); GO:16568(chromatin modification); GO:7067(mitosis); GO:1558(regulation of cell growth); GO:6355(regulation of transcription, DNA-dependent); GO:6350(transcription)	GO:5524(ATP binding); GO:3678(DNA helicase activity); GO:4386(helicase activity); GO:16787(hydrolase activity); GO:17111(nucleoside-triphosphatase activity); GO:166(nucleotide binding); GO:5515(protein binding)	GO:35267(NuA4 histone acetyltransferase complex); GO:5634(nucleus)	NM_019685	Mm.42195	GTGCACAGGGGCTCGCCTCAAGCATGCTTTGCAGTGTTACAGTTTCTTTGTAAATTATCA	56505		NM_019685	Mm.42195	ENSMUST00000032165	KEGG pathway: Wnt signaling pathway 04310	NP333387	Ruvbl1	Ruvbl1	chr6:88447421-88447480	ref|NM_019685|ens|ENSMUST00000032165|gb|AK156078|gb|AK012170	mm|6qD1
A_51_P239766	1	1.16606	1.1087	Mus musculus phospholipase C, delta 1 (Plcd1), mRNA [NM_019676]	phospholipase C, delta 1		17397799; 16314520; 16159958; 16141073; 16141072; 15899900; 15809301; 15782199; 15489334; 15037625; 14550290; 12805213; 12477932; 12466851; 11222494; 11217851; 11076861; 11042159; 10922068; 10725249; 10425196; 10349636; 9287114; 8672127; 7664667; 2033248	GeneID:18799; MGI:97614; GI:9790167; CCDS:CCDS23607.1	GO:1525(angiogenesis); GO:7242(intracellular signaling cascade); GO:16042(lipid catabolic process); GO:6629(lipid metabolic process); GO:1890(placenta development); GO:7165(signal transduction)	GO:5509(calcium ion binding); GO:16787(hydrolase activity); GO:46872(metal ion binding); GO:4435(phosphoinositide phospholipase C activity); GO:4629(phospholipase C activity); GO:4871(signal transducer activity)	GO:5829(cytosol)	NM_019676	Mm.23963	CTGAGCTTCTACTTCTCTGGGGGTCCAGGAGCAGTCCAGTCCCCGGAGTGGTCTAAAATT	18799		NM_019676	Mm.23963	ENSMUST00000010804	KEGG pathway: Calcium signaling pathway 04020; KEGG pathway: Inositol phosphate metabolism 00562; KEGG pathway: Phosphatidylinositol signaling system 04070	NP583927	Plcd1	Plcd1	chr9:118980797-118980738	ref|NM_019676|ens|ENSMUST00000010804|gb|AK082890|gb|AK028749	mm|9qF3
A_52_P660861	1	1.40377	1.35716	Mus musculus N-ethylmaleimide sensitive fusion protein attachment protein beta (Napb), mRNA [NM_019632]								NM_019632		ACCATTTAAAGTGAGACCCACATGGTGTCTTACGGGGCACTGTGGTTTACCTTTCATCAT	17957		NM_019632	Mm.274308				Napb	Napb	chr2:148520847-148520788	ref|NM_019632|ens|ENSMUST00000115997|ens|ENSMUST00000028926|ens|ENSMUST00000136513	mm|2qG3
A_51_P147034	1	1.19664	1.01211	Mus musculus islet cell autoantigen 1-like (Ica1l), mRNA [NM_027407]								NM_027407		AGCTTACAGCATTAAGATGGTAACTTAAGTGTGCTCTTGCTCTCTCTTGAGCATCTATAA	70375		NM_027407	Mm.17834				Ica1l	Ica1l	chr1:60045997-60045938	ref|NM_027407|ens|ENSMUST00000027172|gb|AK158859|gb|AK029991	mm|1qC2
A_55_P2152304	1	0.924672	0.748765	Mus musculus ATP synthase, H+ transporting, mitochondrial F0 complex, subunit d (Atp5h), nuclear gene encoding mitochondrial protein, mRNA [NM_027862]								NM_027862		AACCTGTGAAGCAGCCTGGGACGGAGCCCCGGCCGACATGAAATAAAACATTTAAATAGT	71679		NM_027862	Mm.371641				Atp5h	Atp5h	chr11:115277070-115277011	ref|NM_027862|ens|ENSMUST00000106537|ens|ENSMUST00000073791|ens|ENSMUST00000043931	mm|11qE2
A_66_P110909	1	1.09294	1.17277	Mus musculus protein phosphatase 1, regulatory (inhibitor) subunit 12A (Ppp1r12a), mRNA [NM_027892]								NM_027892		GGGGTAACACTGACTGATCTTCAGGAAGCTGAAAAAACAATAGGAAGAAGTCGTTCTACG	17931		NM_027892	Mm.422959				Ppp1r12a	Ppp1r12a	chr10:107697892-107697951	ref|NM_027892|ens|ENSMUST00000105279|ens|ENSMUST00000070663|gb|AK139570	mm|10qD1
A_51_P299805	1	1.2409	0.743031	Mus musculus solute carrier family 46, member 3 (Slc46a3), mRNA [NM_027872]								NM_027872		CGTCTGCACAATGGGCTTGCTGGCCTCTCAGGGATTTTGAAGACATAATGAGGAATTTTT	71706		NM_027872	Mm.153218				Slc46a3	Slc46a3	chr5:148690204-148690145	ref|NM_027872|ens|ENSMUST00000031655|ens|ENSMUST00000118527|gb|AK156898	mm|5qG3
A_51_P375533	1	1.10054	0.789135	Mus musculus polymerase (RNA) III (DNA directed) polypeptide B (Polr3b), mRNA [NM_027423]	RNA polymerase III subunit RPC2		16141073; 16141072; 15489334; 12477932; 12466851; 11217851; 11076861; 11042159; 10922068; 10725249; 10349636	GeneID:70428; MGI:1917678; GI:46195739; CCDS:CCDS24081.1	GO:6350(transcription)	GO:3677(DNA binding); GO:3899(DNA-directed RNA polymerase activity); GO:46872(metal ion binding); GO:16779(nucleotidyltransferase activity); GO:16740(transferase activity); GO:8270(zinc ion binding)	GO:5634(nucleus)	NM_027423	Mm.335007	CGATCTTGATGGAATGTGATCTGTGAAGTCTACCTTTTAAGACTCTCCTCCTACTTCTTT	70428		NM_027423	Mm.335007	ENSMUST00000077175	KEGG pathway: Purine metabolism 00230; KEGG pathway: Pyrimidine metabolism 00240; KEGG pathway: RNA polymerase 03020	NP955593	Polr3b	Polr3b	chr10:84189547-84189606	ref|NM_027423|ens|ENSMUST00000077175|gb|AK012532|gb|BC044796	mm|10qC1
A_51_P232399	1	1.55426	0.548895	Mus musculus aspartoacylase (aminoacylase) 3 (Acy3), mRNA [NM_027857]	aspartoacylase-3		16141073; 16141072; 15489334; 14656720; 12477932; 12466851; 11217851; 11161784; 11076861; 11042159; 10922068; 10349636	GeneID:71670; MGI:1918920; GI:31982632; CCDS:CCDS29406.1	GO:8152(metabolic process)	GO:4046(aminoacylase activity); GO:19807(aspartoacylase activity); GO:16787(hydrolase activity); GO:16788(hydrolase activity, acting on ester bonds); GO:42802(identical protein binding)	GO:16324(apical plasma membrane); GO:5737(cytoplasm); GO:5624(membrane fraction)	NM_027857	Mm.29735	TACCTGGCCTGATCTCAGTTTTCCTATCTGAACAATGGGTCCCAAGCCCAGGGTCCCCTA	71670		NM_027857	Mm.29735	ENSMUST00000054030	KEGG pathway: Alanine and aspartate metabolism 00252; KEGG pathway: Histidine metabolism 00340	NP446875	Acy3	Acy3	chr19:3989878-3989937	ref|NM_027857|ens|ENSMUST00000054030|gb|AK143782|gb|AK002247	mm|19qA
A_55_P2122384	1	1.07449	1.08012	Mus musculus polyribonucleotide nucleotidyltransferase 1 (Pnpt1), mRNA [NM_027869]								NM_027869		GATCTTTTTTATACCTTCCTTCTCTTCATATATAATAATAGCCACTCTCATTAGTTCAAC	71701		NM_027869	Mm.211131				Pnpt1	Pnpt1	chr11:29061769-29061828	ref|NM_027869|ens|ENSMUST00000020756|gb|AJ507387|gb|AK165566	mm|11qA3.3
A_55_P2068152	1	0.957037	0.903115	Mus musculus RIKEN cDNA 3200002M19 gene (3200002M19Rik), mRNA [NM_027532]								NM_027532		TTGGTTGCCAGGTGTGGTCCCTTTCTAGCCCTCTTTAATAAAGACACAGGATTGATTGTC	75430		NM_027532	Mm.284491				3200002M19Rik	3200002M19Rik	chr7:109047993-109048051	ref|NM_027532|ens|ENSMUST00000035395|ens|ENSMUST00000106978|ref|XM_892842	mm|7qE3
A_55_P1983733	1	0.949252	0.927493	Mus musculus aldehyde dehydrogenase 1 family, member L1 (Aldh1l1), mRNA [NM_027406]								NM_027406		AATCAGAAGTGGCTCCAAGTGGAGTGAGCAGTCATGTCCCCCATGAATAAAAATTGTGAG	107747		NM_027406	Mm.30035				Aldh1l1	Aldh1l1	chr6:90549091-90549150	ref|NM_027406|ens|ENSMUST00000032175|ens|ENSMUST00000130418|ref|XM_001479188	mm|6qD1
A_51_P517012	1	1.02774	0.578403	Mus musculus trypsin domain containing 1 (Tysnd1), mRNA [NM_027912]			16141073; 16141072; 15782199; 12477932; 12466851; 11217851; 11125038; 11076861; 11042159; 10349636; 8889548	GI:12836742	GO:16042(lipid catabolic process); GO:6644(phospholipid metabolic process); GO:6508(proteolysis)	GO:16787(hydrolase activity); GO:8233(peptidase activity); GO:4623(phospholipase A2 activity); GO:4252(serine-type endopeptidase activity); GO:8236(serine-type peptidase activity)	GO:5777(peroxisome)	XM_125636	Mm.71514	TGATACACAGGCAAATCCCCGAGAGCCACCTGGGCCTTAACTCAGACACGGTGCCTTCAT	71767		NM_027912	Mm.71514	ENSMUST00000020284		NP358602	Tysnd1	Tysnd1	chr10:61165403-61165462	ref|NM_027912|ens|ENSMUST00000020284|gb|AK005069|gb|AK154513	mm|10qB4
A_55_P1984113	1	0.586796	0.636897	Mus musculus nucleoporin 62 (Nup62), mRNA [NM_053074]	nucleoporin 62		16141073; 16141072; 15820316; 15782199; 15489334; 14697343; 12477932; 12466851; 11489947; 11217851; 11076861; 11042159; 11031258; 10922068; 10725249; 10349636; 8889548; 7671812; 1915419	GeneID:18226; MGI:1351500; GI:16716349; CCDS:CCDS21216.1	GO:8219(cell death); GO:16477(cell migration); GO:7166(cell surface receptor linked signal transduction); GO:9755(hormone-mediated signaling); GO:43407(negative regulation of MAPK activity); GO:46580(negative regulation of Ras protein signal transduction); GO:43066(negative regulation of apoptosis); GO:8285(negative regulation of cell proliferation); GO:42059(negative regulation of epidermal grow…	GO:51425(PTB domain binding); GO:42169(SH2 domain binding); GO:3682(chromatin binding); GO:5487(nucleocytoplasmic transporter activity); GO:15288(porin activity); GO:5515(protein binding); GO:4674(protein serine/threonine kinase activity); GO:30159(receptor signaling complex scaffold activity); GO:17056(structural constituent of nuclear pore); GO:46966(thyroid hormone receptor binding); GO:30528(…	GO:5737(cytoplasm); GO:16021(integral to membrane); GO:5643(nuclear pore); GO:31074(nucleocytoplasmic shuttling complex); GO:5634(nucleus); GO:19867(outer membrane)	NM_053074	Mm.2565	TGTCTATTTTATTTCTCTGCACTCTATTGTAGCCTTTGTGGTCCCTGATCAAAATGTTTG	18226		NM_053074	Mm.2565	ENSMUST00000057195		NP407291	Nup62	Nup62	chr7:52086086-52086145	ref|NM_053074|ens|ENSMUST00000107891|ens|ENSMUST00000057195|gb|AK168166	mm|7qB4
A_52_P310530	1	1.47115	1.73566	Mus musculus RNA binding motif protein 9 (Rbm9), transcript variant 1, mRNA [NM_053104]								NM_053104		TACACATTTTTGACTGATAAATGATTCATGTCCCTGAATTAAAGTGGCTGACCTTTGACT	93686		NM_053104	Mm.202774				Rbm9	Rbm9	chr15:76912830-76912771	ref|NM_053104|ref|NM_175387|ref|NM_001110827|ref|NM_001110828	mm|15qD3
A_55_P2003133	1	0.895659	0.8624	Mus musculus neugrin, neurite outgrowth associated (Ngrn), transcript variant 2, mRNA [NM_031375]								NM_031375		CTGACCTCATTTCCTTTCTAATCACTGGACAATCTATTCTTGATCTGTTTAATCAATTGG	83485		NM_031375	Mm.21175				Ngrn	Ngrn	chr7:87410168-87410227	ref|NM_031375|ref|NR_028053|ens|ENSMUST00000061677|ens|ENSMUST00000117989	mm|7qD3
A_55_P2012047	1	1.62726	1.08802	Mus musculus GRB10 interacting GYF protein 1 (Gigyf1), mRNA [NM_031408]								NM_031408		GAGACAGAAATATCATCCAAAAGCTAGACGGTAGACCCCTACACCCCTTTGGGAATAATG	57330		NM_031408	Mm.268344				Gigyf1	Gigyf1	chr5:137967174-137967233	ref|NM_031408|ens|ENSMUST00000031727|gb|AY176042|gb|BC018566	mm|5qG2
A_51_P111952	1	1.35405	0.65652	Mus musculus nudix (nucleoside diphosphate linked moiety X)-type motif 19 (Nudt19), nuclear gene encoding mitochondrial protein, mRNA [NM_033080]	nudix (nucleoside diphosphate linked moiety X)-type motif 19		16185196; 16141073; 16141072; 15782199; 14651853; 12466851; 11217851; 11076861; 11042159; 10349636; 9608046; 9507200; 9501498; 9403069; 8833259; 8812484; 8288260; 8119157; 7724703; 7690558; 7478940; 7240259; 6984010; 6188152; 3755524; 3023823; 2792758; 2710112; 2570675; 2410417; 2307474; 1981054; 1766361; 1393606	GeneID:110959; MGI:94203; GI:94158950; CCDS:CCDS21152.1		GO:16787(hydrolase activity)	GO:5739(mitochondrion)	NM_033080	Mm.410206	CCTCCAGGAAGGTCCCTTGTTTCTTGTGTCGGGCTTTTGATCACAGTAAGGAAAGTTAAT	110959		NM_033080	Mm.410206			NP376916	Nudt19	Nudt19	chr7:36332380-36332321	ref|NM_033080|ens|ENSMUST00000040962|gb|X04097|gb|K03414	mm|7qB2
A_55_P2003648	1	0.699476	0.860432	Mus musculus BCL2-associated athanogene 5 (Bag5), mRNA [NM_027404]								NM_027404		TCAGTATTTCTGCTGCTTTTGATGTTGCAAACGAATATCATTATAGCACATTACCTTTTC	70369		NM_027404	Mm.479922				Bag5	Bag5	chr12:112948128-112948069	ref|NM_027404|ens|ENSMUST00000054636|ref|XM_001477268|gb|AK005534	mm|12qF1
A_52_P406507	1	1.08503	0.804939	Mus musculus MUS81 endonuclease homolog (yeast) (Mus81), mRNA [NM_027877]	MUS81 endonuclease		17036055; 16141073; 16141072; 16107704; 15782199; 15489334; 15205536; 14609959; 12477932; 12466851; 11741546; 11217851; 11076861; 11042159; 10922068; 10349636; 8889548	GeneID:71711; MGI:1918961; GI:31980667; CCDS:CCDS29467.1	GO:6259(DNA metabolic process); GO:6310(DNA recombination); GO:6281(DNA repair); GO:6974(response to DNA damage stimulus)	GO:4519(endonuclease activity); GO:16787(hydrolase activity); GO:287(magnesium ion binding); GO:46872(metal ion binding); GO:4518(nuclease activity); GO:3676(nucleic acid binding); GO:5515(protein binding)	GO:5634(nucleus)	NM_027877	Mm.27697	ATATTAAGGAGTCGGCTGGCTACCTGGCGCTTTTGACAAAGGGCCTGGAAAGACTGTACC	71711		NM_027877	Mm.27697	ENSMUST00000025841		NP817117	Mus81	Mus81	chr19:5483991-5483932	ref|NM_027877|ens|ENSMUST00000124334|ens|ENSMUST00000025841|ens|ENSMUST00000133436	mm|19qA
A_55_P1991552	1	1.23589	1.02462	Mus musculus RIKEN cDNA 0610007C21 gene (0610007C21Rik), transcript variant 1, mRNA [NM_027855]	apoptosis related protein APR-3 isoform 2		16141073; 16141072; 15489334; 12477932; 12466851; 11217851; 11076861; 11042159; 10349636; 8889548	GeneID:381629; MGI:1918918; GI:47058968	GO:8150(biological_process)	GO:3674(molecular_function)	GO:16021(integral to membrane); GO:16020(membrane)	NM_212470	Mm.28144	GGAGTGGACTCGTACTAATTTGTATTATTGACTACAATAAACACCTTTTCCCCCGTTTTA	381629		NM_027855	Mm.28144	ENSMUST00000013766		NP1221652	0610007C21Rik	0610007C21Rik	chr5:31356932-31356991	ref|NM_027855|ens|ENSMUST00000114660|ens|ENSMUST00000013766|gb|AK151307	mm|5qB1
A_51_P343323	1	0.778537	0.734225	Mus musculus cytochrome c oxidase, subunit VIc (Cox6c), nuclear gene encoding mitochondrial protein, mRNA [NM_053071]	cytochrome c oxidase, subunit VIc		16916647; 16141073; 16141072; 15489334; 15181539; 14651853; 12865426; 12477932; 12466851; 11217851; 11076861; 11042159; 10922068; 10349636; 8889548; 7832805; 1645653	GeneID:12864; MGI:104614; GI:16716343; CCDS:CCDS27424.1	GO:6118(electron transport)	GO:4129(cytochrome-c oxidase activity); GO:16491(oxidoreductase activity)	GO:5615(extracellular space); GO:16021(integral to membrane); GO:16020(membrane); GO:5743(mitochondrial inner membrane); GO:5751(mitochondrial respiratory chain complex IV); GO:5739(mitochondrion); GO:19866(organelle inner membrane)	NM_053071	Mm.548	CGCTCCTGAACTATGAAACATGAATATGTGTGTGCTAAGGAATAGTTTCTTTCAATAAAC	12864		NM_053071	Mm.548	ENSMUST00000014457	KEGG pathway: Oxidative phosphorylation 00190	NP437074	Cox6c	Cox6c	chr15:35861810-35861751	ref|NM_053071|ens|ENSMUST00000153512|ens|ENSMUST00000014457|ens|ENSMUST00000155638	mm|15qB3.1
A_55_P1956827	1	1.38522	1.31546	Mus musculus opioid growth factor receptor (Ogfr), mRNA [NM_031373]								NM_031373		CCTCTTTTCTTCGTCTGGTGCCAAGTGAGGCCTTTTCTGAATAAACTCTTTAGGCTTTGT	72075		NM_031373	Mm.250418				Ogfr	Ogfr	chr2:180330476-180330535	ref|NM_031373|ens|ENSMUST00000029087|gb|AK008230|gb|AK149146	mm|2qH4
A_51_P502152	1	1.46331	0.950057	Mus musculus solute carrier family 19 (sodium/hydrogen exchanger), member 1 (Slc19a1), mRNA [NM_031196]								NM_031196		CAGGCCACTGCGAGTCTGGGTTGTCTATTGCTTGCCAAGAAGAACCTGTGTCGGGCTCAA	20509		NM_031196	Mm.265060				Slc19a1	Slc19a1	chr10:76512874-76512933	ref|NM_031196|ens|ENSMUST00000105410|ens|ENSMUST00000144234|gb|L23755	mm|10qC1
A_52_P160518	1	1.14143	1.12958	Mus musculus Scm-like with four mbt domains 1 (Sfmbt1), transcript variant 3, mRNA [NM_019460]								NM_019460		ACTGCGTTCTGGTACTTAGAGAGGTTCTTACTTTGCTTATCAACGCAGCATACAAACCCA	54650		NM_019460	Mm.294662				Sfmbt1	Sfmbt1	chr14:31615835-31623518	ref|NM_019460|ref|NM_001166532|ref|NM_001166531|ens|ENSMUST00000131706	mm|14qB
A_55_P2027819	1	1.0838	1.2285	Mus musculus ribosomal protein L41 (Rpl41), mRNA [NM_018860]	ribosomal protein L41		16141073; 16141072; 12477932; 12466851; 11217851; 11076861; 11042159; 10987663; 10922068; 10725249; 10349636	GeneID:67945; MGI:1915195; GI:9256636	GO:8150(biological_process); GO:6412(translation)	GO:3674(molecular_function); GO:3735(structural constituent of ribosome)	GO:5575(cellular_component); GO:30529(ribonucleoprotein complex); GO:5840(ribosome)	NM_018860	Mm.290786	GCGATCGCCTGGAGAAATGACCGCCTTTCTTACAACCAAAACAGTCCCTCTGCCCTGGAC	67945		NM_018860	Mm.339491	ENSMUST00000073238	KEGG pathway: Ribosome 03010	NP843342	Rpl41	Rpl41	chr10:127985317-127985258	ref|NM_018860|ens|ENSMUST00000073238|gb|BC145727|gb|BC145729	mm|10qD3
A_55_P2092661	1	3.12878	2.46867	Mus musculus nucleoporin 210 (Nup210), mRNA [NM_018815]								NM_018815		CCGAGAGCTGTTAATGGAGTCTTCCCTGCATTTGTTTAATAAAGTTCTGTGTAGTTTCTT	54563		NM_018815	Mm.28162				Nup210	Nup210	chr6:90963123-90963064	ref|NM_018815|ens|ENSMUST00000113509|ens|ENSMUST00000142951|ens|ENSMUST00000032179	mm|6qD1
A_55_P2065731	1	1.16034	1.05703	Mus musculus RIKEN cDNA 6330406I15 gene (6330406I15Rik), mRNA [NM_027519]								NM_027519		CCCTCTTCTGGTGTGTCTGAAGACAGCTACAGTGTATTCACATACATTAAATAAATAAAT	70717		NM_027519	Mm.252139				6330406I15Rik	6330406I15Rik	chr5:150234212-150234271	ref|NM_027519|ref|NM_008622|ref|NM_001111062|ref|NM_007744	mm|5qG3
A_52_P137765	1	1.50615	1.62738	Mus musculus lamin A (Lmna), transcript variant 2, mRNA [NM_019390]	lamin A isoform C2		17321498; 17123807; 16862216; 16825190; 16809772; 16648470; 16630578; 16511604; 16511598; 16481476; 16476058; 16452087; 16445279; 16403804; 16380439; 16141073; 16141072; 16115815; 16014412; 15980864; 15972724; 15782199; 15703219; 15608054; 15548545; 15489334; 15367494; 15356259; 15234001; 15219855; 15210943; 15159393; 14996939; 14755334; 14755333; 12783988; 12748643; 12670476; 12477932; 12467752;…	GeneID:16905; MGI:96794; GI:9506843	GO:6998(nuclear membrane organization and biogenesis)	GO:5515(protein binding); GO:5198(structural molecule activity)	GO:5882(intermediate filament); GO:5638(lamin filament); GO:5634(nucleus)	NM_019390	Mm.439644	CAAGCTGGTGCGCTCACTGACCATGGTTGAGGACAATGAGGATGACGACGAGGATGGAGA	16905		NM_019390	Mm.243014	ENSMUST00000090955	KEGG pathway: Cell Communication 01430	TC1513529	Lmna	Lmna	chr3:88287321-88287262	ref|NM_019390|ref|NM_001111102|ens|ENSMUST00000036252|ens|ENSMUST00000120377	mm|3qF1
A_55_P2069246	1	1.3441	1.1705	Mus musculus HLA-B-associated transcript 1A (Bat1a), mRNA [NM_019693]								NM_019693		CACCACCACTCCTAAACCTAGTCCTGATTTATCAGAGTTGTTTGTTTGTTTGTTTTTGTT	53817		NM_019693	Mm.439827				Bat1a	Bat1a	chr17:35390546-35390605	ref|NM_019693|ens|ENSMUST00000093645|ens|ENSMUST00000068056|gb|AK088867	mm|17qB1
A_52_P583155	1	0.890603	0.720552	Mus musculus YKT6 homolog (S. Cerevisiae) (Ykt6), mRNA [NM_019661]								NM_019661		TGGTCTGCTGTGCACAAACTATATCCGAGAGATCCTGTCTCCCCAAAAGCCACTGCTGGG	56418		NM_019661	Mm.294821				Ykt6	Ykt6	chr11:5867151-5867210	ref|NM_019661|ens|ENSMUST00000002818|gb|AK088286|gb|AK147098	mm|11qA1
A_55_P2143075	1	0.391997	0.444267	Mus musculus ubiquitin C (Ubc), mRNA [NM_019639]					GO:0006464(protein modification)		GO:0005634(nucleus)	NM_019639	Mm.331	GGAGGTGTCTTAGTTTTCCCTATCTTTTAAGCTGTTAACAAGTTTCATTGCACTTTGAAT	22190		NM_019639	Mm.331	ENSMUST00000008492		NP427677	Ubc	Ubc	chr5:125866422-125866363	ref|NM_019639|ens|ENSMUST00000091367|ens|ENSMUST00000156249|ens|ENSMUST00000111388	mm|5qG1.1
A_55_P2180425	1	0.975645	0.653402	Mus musculus ubiquinol-cytochrome c reductase complex chaperone, CBP3 homolog (yeast) (Uqcc), nuclear gene encoding mitochondrial protein, transcript variant 1, mRNA [NM_018888]								NM_018888		GGACCCTGAAGAAGGTGGCCTGAACTGACTTGTGAACAGTACCTGTTGAATACTCAGCCC	56046		NM_018888	Mm.158827				Uqcc	Uqcc	chr2:155674054-155673995	ref|NM_018888|ref|NR_024487|ens|ENSMUST00000109631|ens|ENSMUST00000006036	mm|2qH1
A_51_P332799	1	1.04696	0.959897	Mus musculus cleft lip and palate associated transmembrane protein 1 (Clptm1), mRNA [NM_019649]	cleft lip and palate associated transmembrane protein 1		16141073; 16141072; 15782199; 15489334; 12477932; 12466851; 11217851; 11076861; 11042159; 10922068; 10349636; 9828125; 9218588; 8889548	GeneID:56457; MGI:1927155; GI:103472025	GO:6207('de novo' pyrimidine base biosynthetic process); GO:30154(cell differentiation); GO:7275(multicellular organismal development)		GO:9347(aspartate carbamoyltransferase complex); GO:16021(integral to membrane); GO:16020(membrane)	NM_019649	Mm.290960	GAGGCACCGTCCATCGTCTTGTCTATCCGTCTGTTCCTATGTGTTTGCAGACATCTCGCC	56457		NM_019649	Mm.290960	ENSMUST00000019352		NP429045	Clptm1	Clptm1	chr7:20218858-20218799	ref|NM_019649|ens|ENSMUST00000055242|gb|AK208644|gb|AK171901	mm|7qA3
A_51_P322542	1	1.45273	1.6329	Mus musculus bobby sox homolog (Drosophila) (Bbx), mRNA [NM_027444]								NM_027444		TGGTTCACGTAGGTTTGAACTGCTTACATTCATGTCATAAATTAACCATAGCTTCATTTG	70508		NM_027444	Mm.28940				Bbx	Bbx	chr16:50192365-50192306	ref|NM_027444|ens|ENSMUST00000138166|gb|AK131987|gb|AK017436	mm|16qB5
A_51_P465473	1	1.66839	1.20388	Mus musculus basic transcription factor 3-like 4 (Btf3l4), mRNA [NM_027453]								NM_027453		AGAGAGTATATCTAGAACTGAGAAAATGTGTGTCCTGGTCCAGATTCAGGCTCTCTGTTG	70533		NM_027453	Mm.379178				Btf3l4	Btf3l4	chr4:108487606-108487547	ref|NM_027453|ens|ENSMUST00000102742|gb|AK076283|tc|TC1572488	mm|4qC7
A_52_P652513	1	1.19704	1.09539	Mus musculus lectin, mannose-binding, 1 (Lman1), transcript variant 1, mRNA [NM_027400]								NM_027400		TTTGTTTTCCCTTTCTGATTGTTACTTGATGCTAGCTGGAATTCAAGAAATGTCAATGAC	70361		NM_027400	Mm.290857				Lman1	Lman1	chr18:66140498-66140439	ref|NM_027400|ens|ENSMUST00000048260|gb|AK050376|gb|BC057165	mm|18qE1
A_55_P2068154	1	1.05868	1.27903	Mus musculus RIKEN cDNA 3200002M19 gene (3200002M19Rik), mRNA [NM_027532]								NM_027532		TTCTCAGCTACTGCCAGGACAAGGTCTCCTTGGGCCCTTCCAGGCCATGAATCTTCCCTT	75430		NM_027532	Mm.284491				3200002M19Rik	3200002M19Rik	chr7:109047882-109047941	ref|NM_027532|ens|ENSMUST00000106973|ens|ENSMUST00000035395|ens|ENSMUST00000106978	mm|7qE3
A_55_P2082070	1	0.678737	0.689736	Mus musculus TAF9 RNA polymerase II, TATA box binding protein (TBP)-associated factor (Taf9), transcript variant 2, mRNA [NM_027592]								NM_027592		GACAATATCAACCAAATCTCAAAATGGATTGAGCAGTGGGTCAAAGATCATAACCCTTAA	108143		NM_027592	Mm.301148				Taf9	Taf9	chr13:101435915-101435974	ref|NM_027592|ens|ENSMUST00000022135|gb|AK014903|gb|AK012905	mm|13qD1
A_52_P672453	1	0.941779	0.985358	Mus musculus PRP3 pre-mRNA processing factor 3 homolog (yeast) (Prpf3), mRNA [NM_027541]	PRP3 pre-mRNA processing factor 3 homolog		16141073; 16141072; 16033648; 15489334; 12477932; 12466851; 11217851; 11076861; 11042159; 10922068; 10349636; 8889548	GeneID:70767; MGI:1918017; GI:31980657; CCDS:CCDS17621.1	GO:8380(RNA splicing); GO:6397(mRNA processing)	GO:5515(protein binding)	GO:5634(nucleus); GO:5681(spliceosome)	NM_027541	Mm.279872	GTGATCTCAGAACTGTGCCAGGCCGATACCAGGGCAAAAAGACTACCAAGTTCACCCAGT	70767		NM_027541	Mm.279872	ENSMUST00000015892		NP353072	Prpf3	Prpf3	chr3:95634658-95634599	ref|NM_027541|ens|ENSMUST00000015892|gb|AK088194|gb|AK167435	mm|3qF2.1
A_55_P2113698	1	1.38378	1.20248	Mus musculus nucleoporin 205 (Nup205), mRNA [NM_027513]			16141073; 16141072; 14621295; 12477932; 12466851; 11217851; 11076861; 11042159; 10922068; 10349636; 8889548	GI:12852259		GO:15288(porin activity)	GO:16021(integral to membrane); GO:19867(outer membrane)		Mm.261208	GGACATCTTTTCTGTAAACCTCTCTCATTTCTCCCTCACTTGTGAACAATAAAATACTTT	70699		NM_027513	Mm.261208			NP353057	Nup205	Nup205	chr6:35197529-35197588	ref|NM_027513|ens|ENSMUST00000043815|gb|AK148473|gb|AK129093	mm|6qB1
A_55_P2056521	1	0.995528	1.36338	Mus musculus ribosomal protein L21 (Rpl21), mRNA [NM_019647]								NM_019647		CCTTAGACTGTAGTGTGGGGTTTGCTCATTGGCTTTCTTGTTCAGATTTTACTAACTGTT	19933		NM_019647	Mm.371575				Rpl21	Rpl21	chr5:147647577-147647636	ref|NM_019647|ens|ENSMUST00000035983|ref|XM_001472816|gb|BC138299	mm|5qG3
A_55_P2169149	1	1.21126	0.969938	Mus musculus coiled-coil domain containing 53 (Ccdc53), transcript variant 3, mRNA [NM_027487]								NM_027487		TTTAAATGTCACTGCTGTCACAAACGGATCACATTCTGAAACCACTTCGGAGCAAACGCA	67282		NM_027487	Mm.208465				Ccdc53	Ccdc53	chr10:87678759-87678818	ref|NM_027487|ref|NM_001122960|ref|NM_026070|ens|ENSMUST00000048238	mm|10qC1
A_55_P2053258	1	1.58441	1.29502	Mus musculus POC1 centriolar protein homolog A (Chlamydomonas) (Poc1a), mRNA [NM_027354]								NM_027354		TCAGTGATTGGGGGGACAGCAGGCCAGGGATTTGTATGGGGACTTGAGTAAATAAATAAA	70235		NM_027354	Mm.23054				Poc1a	Poc1a	chr9:106252135-106252194	ref|NM_027354|ens|ENSMUST00000072206|ens|ENSMUST00000068577|ens|ENSMUST00000024116	mm|9qF1
A_51_P278034	1	1.0484	0.8522	Mus musculus UFM1-specific peptidase 1 (Ufsp1), mRNA [NM_027356]								NM_027356		ACACTACTGGGGCACTCCAAAAAACCGTTGTGAACTACAAGCTGCTGGATGGGTGGGCTG	70240		NM_027356	Mm.124666				Ufsp1	Ufsp1	chr5:137736545-137736604	ref|NM_027356|ens|ENSMUST00000052825|gb|AK012343|gb|BC016577	mm|5qG2
A_51_P384946	1	1.0379	1.01233	Mus musculus NADH dehydrogenase (ubiquinone) 1 alpha subcomplex, 2 (Ndufa2), nuclear gene encoding mitochondrial protein, mRNA [NM_010885]	NADH dehydrogenase (ubiquinone) 1 alpha subcomplex, 2		16930510; 16916647; 16141073; 16141072; 15902260; 15489334; 14651853; 12477932; 12466851; 12427551; 11217851; 11125038; 11076861; 11042159; 10349636; 10318868; 8889548	GeneID:17991; MGI:1343103; GI:31981600; CCDS:CCDS29161.1		GO:8137(NADH dehydrogenase (ubiquinone) activity); GO:3954(NADH dehydrogenase activity); GO:16491(oxidoreductase activity)	GO:31966(mitochondrial membrane); GO:5747(mitochondrial respiratory chain complex I); GO:5739(mitochondrion)	NM_010885	Mm.29867	ATCTGAGTGCTGATGAGGTAACCAGAGCCATGCAGAATGTGCTAAGCGGCAAAGCCTGAA	17991		NM_010885	Mm.29867	ENSMUST00000014438	KEGG pathway: Oxidative phosphorylation 00190	NP816646	Ndufa2	Ndufa2	chr18:36902279-36902220	ref|NM_010885|ens|ENSMUST00000014438|gb|AK018732|gb|AF124786	mm|18qB2
A_55_P2043287	1	1.01496	1.48841	Mus musculus amino-terminal enhancer of split (Aes), mRNA [NM_010347]								NM_010347		TCACTCTCTGCTCTGGGTTCTCAGACCCACCTCTCCAAGGAGGACAAGAACGGACACGAT	14797		NM_010347	Mm.180013				Aes	Aes	chr10:81028337-81028396	ref|NM_010347|ens|ENSMUST00000105318|ens|ENSMUST00000002518|gb|BC145299	mm|10qC1
A_55_P2171715	1	1.07909	1.07292	Mus musculus mitochondrial ribosomal protein S33 (Mrps33), nuclear gene encoding mitochondrial protein, transcript variant 1, mRNA [NM_010270]								NM_010270		AGTGCATCTCATTATCTTCCCGAGTATTAGAGGAACATGACTTCCCTCAGTAGACGCCAA	14548		NM_010270	Mm.377071				Mrps33	Mrps33	chr6:39752392-39752333	ref|NM_010270|ref|NM_001010930|ens|ENSMUST00000114797|ens|ENSMUST00000031978	mm|6qB1
A_51_P332201	1	1.11737	0.876854	Mus musculus cystatin C (Cst3), mRNA [NM_009976]	cystatin C		17086443; 16595632; 16420439; 16365041; 16242633; 16166629; 16141073; 16141072; 16051881; 15823274; 15782199; 15653570; 15582152; 15509901; 15489334; 15450354; 14742906; 14607896; 14516662; 12477932; 12466851; 12044447; 11803549; 11471062; 11217851; 11144350; 11076861; 11044607; 11042159; 10922068; 10748866; 10707901; 10349636; 10229662; 9828140; 9826679; 9371744; 9310336; 9226367; 8761177; 78357…	RP23-250M11.9		GO:4869(cysteine protease inhibitor activity); GO:4866(endopeptidase inhibitor activity)	GO:5615(extracellular space)	NM_009976	Mm.4263	AAAGGCACACACTCCCTGACAAAATTCAGCTGCAAAAATGCCTAAGGGCTGAGTCTAGAA	13010		NM_009976	Mm.4263	ENSMUST00000028938		NP353093	Cst3	Cst3	chr2:148697740-148697681	ref|NM_009976|ens|ENSMUST00000028938|gb|AK212642|gb|AK014368	mm|2qG3
A_52_P85864	1	1.07951	1.27762	Mus musculus eukaryotic translation initiation factor 6 (Eif6), mRNA [NM_010579]								NM_010579		TGAGCTAGTCTGTACCAGATGCTGGCAGTGGGGCATGGCAGAGCTCGGTAGAGCTGAATT	16418		NM_010579	Mm.271674				Eif6	Eif6	chr2:155645777-155645718	ref|NM_010579|ens|ENSMUST00000029142|gb|AK134364|gb|AK003447	mm|2qH1
A_52_P175242	1	0.941899	0.346935	Mus musculus insulin receptor substrate 1 (Irs1), mRNA [NM_010570]								NM_010570		TACCCCCAATTCTGTCTGGTACTTAGAATTGTAGTGTCTTCATCGTTAATTAAAGAAAAC	16367		NM_010570	Mm.476433				Irs1	Irs1	chr1:82229751-82229692	ref|NM_010570|ens|ENSMUST00000069799|gb|AK141842|gb|AK136875	mm|1qC5
A_51_P384629	1	1.0919	1.12587	Mus musculus cathepsin D (Ctsd), mRNA [NM_009983]								NM_009983		GAAGGAGCAAGAGGACAGAAGCAAAACTATGAACCTGGGGGGTTACCTAGGGCTTGACCC	13033		NM_009983	Mm.231395				Ctsd	Ctsd	chr7:149562021-149561962	ref|NM_009983|ens|ENSMUST00000066401|ens|ENSMUST00000151120|gb|AK179798	mm|7qF5
A_51_P324572	1	1.08478	0.939195	Mus musculus catenin (cadherin associated protein), alpha 1 (Ctnna1), mRNA [NM_009818]	catenin alpha 1		17114649; 16923756; 16691566; 16543460; 16525026; 16510873; 16466397; 16457793; 16452166; 16325583; 16325582; 16185771; 16141073; 16141072; 15890332; 15775979; 15572359; 15489334; 15345747; 14706703; 14657280; 14647292; 12975353; 12695331; 12477932; 12466851; 12089526; 12068957; 12052883; 11907041; 11795944; 11239416; 11217851; 11076861; 11071758; 11042159; 11025210; 10922068; 10882138; 10662781;…	GeneID:12385; MGI:88274; GI:6753294; CCDS:CCDS29139.1	GO:43297(apical junction assembly); GO:7155(cell adhesion); GO:7163(establishment and/or maintenance of cell polarity); GO:43066(negative regulation of apoptosis); GO:7406(negative regulation of neuroblast proliferation); GO:45880(positive regulation of smoothened signaling pathway)	GO:51015(actin filament binding); GO:45296(cadherin binding); GO:5515(protein binding); GO:5198(structural molecule activity)	GO:15629(actin cytoskeleton); GO:5912(adherens junction); GO:5856(cytoskeleton); GO:30027(lamellipodium); GO:5915(zonula adherens)	NM_009818	Mm.18962	GCTTTATTCGGGCTCGTGTGTTGTGATGCTGTAATCAGAACATGCTTCCCTGTTATTCCA	12385		NM_009818	Mm.18962	ENSMUST00000042345	KEGG pathway: Adherens junction 04520; KEGG pathway: Endometrial cancer 05213; KEGG pathway: Leukocyte transendothelial migration 04670; KEGG pathway: Tight junction 04530	NP380351	Ctnna1	Ctnna1	chr18:35414129-35414188	ref|NM_009818|ens|ENSMUST00000042345|gb|AK036752|gb|AK168635	mm|18qB1
A_52_P350111	1	1.50853	1.55993	Mus musculus cytohesin 1 (Cyth1), transcript variant 1, mRNA [NM_011180]								NM_011180		GGTTCTCACAGGTGTGTCCTGGGCAGGCCAGCACCTGGCTCAGTGTCAGTCTATTTATCA	19157		NM_011180	Mm.86413				Cyth1	Cyth1	chr11:118025748-118025689	ref|NM_011180|ref|NM_001112699|ref|NM_001112700|ens|ENSMUST00000106305	mm|11qE2
A_55_P2002578	1	0.34759	0.0966744	Mus musculus epoxide hydrolase 1, microsomal (Ephx1), mRNA [NM_010145]								NM_010145		TCGCCCCACTGCATAGCTGTGTTAAGCTACATGGCTTTAATGATAAATGGGTTTATTTCT	13849		NM_010145	Mm.9075				Ephx1	Ephx1	chr1:182919748-182919689	ref|NM_010145|ens|ENSMUST00000036928|ens|ENSMUST00000111068|gb|AK018249	mm|1qH4
A_55_P2112737	1	1.17978	1.17977	Mus musculus actin, beta (Actb), mRNA [NM_007393]	actin, beta, cytoplasmic		17335348; 17082189; 16984773; 16872451; 16800626; 16794040; 16478721; 16325481; 16141073; 16141072; 15963768; 15908953; 15897890; 15895466; 15806558; 15782199; 15589691; 15271982; 15033168; 14695345; 14661057; 14512296; 12910269; 12477932; 12466851; 12191433; 12068957; 11839254; 11557891; 11217851; 11172053; 11076861; 11042159; 10922068; 10349636; 9811942; 9798653; 9707328; 9635195; 9608737; 9600…	GeneID:11461; MGI:87904; GI:6671509; CCDS:CCDS19833.1		GO:5524(ATP binding); GO:166(nucleotide binding); GO:5515(protein binding); GO:5198(structural molecule activity)	GO:5856(cytoskeleton); GO:5829(cytosol); GO:5625(soluble fraction)	NM_007393	Mm.297	TCTAGGCGGACTGTTACTGAGCTGCGTTTTACACCCTTTCTTTGACAAAACCTAACTTGC	11461		NM_007393	Mm.391967	ENSMUST00000031564	KEGG pathway: Adherens junction 04520; KEGG pathway: Cell Communication 01430; KEGG pathway: Focal adhesion 04510; KEGG pathway: Leukocyte transendothelial migration 04670; KEGG pathway: Regulation of actin cytoskeleton 04810; KEGG pathway: Tight junction 04530	NP382343	Actb	Actb	chr5:143665481-143665422	ref|NM_007393|ens|ENSMUST00000100497|ens|ENSMUST00000031564|gb|AK152813	mm|5qG2
A_55_P1958921	1	0.977594	0.926632	Mus musculus ankyrin repeat domain 29 (Ankrd29), mRNA [NM_001190371]								NM_001190371		CTGAACTACAAAAGTTTGCTACTACATCCATCTGTTTGACAACACATTCCATGTTATACT	225187		NM_001190371	Mm.53865				Ankrd29	Ankrd29	chr18:12410956-12410897	ref|NM_001190371|ens|ENSMUST00000118525|gb|AK162301|riken|9030404I02	mm|18qA1
A_55_P1956819	1	0.951609	0.973267	Mus musculus predicted gene 4832 (Gm4832), mRNA [NM_001190356]								NM_001190356		GCTTTTATGAGAAGAAAAAGACCTCCCGGAAACAGCGAAAGGAACGTAAGAACAGAATAA	225058		NM_001190356					Gm4832	Gm4832	chr17:88530338-88530397	ref|NM_001190356|nap|NAP095966-001	mm|17qE4
A_52_P504478	1	1.59828	1.19999	Mus musculus ADP-ribosylarginine hydrolase (Adprh), mRNA [NM_007414]	ADP-ribosylarginine hydrolase		16919471; 16141073; 16141072; 15893437; 15782199; 15489334; 12477932; 12466851; 12070318; 11217851; 11076861; 11042159; 10922068; 10349636; 8349667	GeneID:11544; MGI:1098234; GI:6680658; CCDS:CCDS28167.1	GO:6471(protein amino acid ADP-ribosylation)	GO:3875(ADP-ribosylarginine hydrolase activity); GO:16787(hydrolase activity); GO:287(magnesium ion binding)		NM_007414	Mm.20047	CCGAGTTCCTCTCTTGTGTATGAGAATCCTTTTATTTCAGTTGATGGGGTCAGCTTTTCC	11544		NM_007414	Mm.20047			NP813534	Adprh	Adprh	chr16:38445604-38445545	ref|NM_007414|ens|ENSMUST00000002923|gb|AK010501|gb|AK171798	mm|16qB4
A_55_P2176908	1	0.871389	1.0001	Mus musculus predicted gene 4858 (Gm4858), transcript variant 1, mRNA [NM_001177694]								NM_001177694		GATAATAGACTGTACCTCTGAAATCTAAGCCAGCCCCAATTAAATGTCCTTTTTAAAAGT	229571		NM_001177694	Mm.331194				Gm4858	Gm4858	chr3:92879368-92879427	ref|NM_001177694|ref|NM_001034860|ens|ENSMUST00000098885|gb|AK139723	mm|3qF1
A_51_P472217	1	0.900637	1.01848	Mus musculus RIKEN cDNA 2010317E24 gene (2010317E24Rik), mRNA [NM_001081085]								NM_001081085		TTACGTCTGTCCTGATCCACCTGGCAGGGTTTCCTGGGATCACTGGCTTAGTAAAAAGTA	72080		NM_001081085	Mm.250293				2010317E24Rik	2010317E24Rik	chr2:25232255-25232314	ref|NM_001081085|ens|ENSMUST00000100323|ens|ENSMUST00000114293|ens|ENSMUST00000028329	mm|2qA3
A_55_P2027225	1	0.887962	0.701495	Mus musculus Finkel-Biskis-Reilly murine sarcoma virus (FBR-MuSV) ubiquitously expressed (fox derived) (Fau), transcript variant 3, mRNA [NM_001190436]	Finkel-Biskis-Reilly murine sarcoma virus (FBR-MuSV) ubiquitously expressed (fox derived)		16621790; 16141073; 16141072; 15649767; 15543234; 15489334; 12477932; 12466851; 11591653; 11217851; 11076861; 11042159; 10922068; 10349636; 9545499; 9545498; 8662789; 8395683; 7774934; 7724584	GeneID:14109; MGI:102547; GI:6679753; CCDS:CCDS29489.1	GO:6464(protein modification process); GO:6412(translation)	GO:5515(protein binding); GO:3735(structural constituent of ribosome)	GO:5622(intracellular); GO:30529(ribonucleoprotein complex); GO:5840(ribosome)	NM_007990	Mm.329631	ATGCCAATTCCTAAGTCCTATTGCCACCCTGCCATGCTAATAAAGCCACTGTGTCCAGAC	14109		NM_001190436	Mm.329631	ENSMUST00000043074	KEGG pathway: Ribosome 03010	NP051208	Fau	Fau	chr19:6059461-6059520	ref|NM_001190436|ref|NM_007990|ref|NM_001160239|ens|ENSMUST00000043074	mm|19qA
A_55_P2027969	1	0.964736	0.93933	Mus musculus myosin, light polypeptide 6, alkali, smooth muscle and non-muscle (Myl6), mRNA [NM_010860]								NM_010860		CATTTGGTTTCTTTTGGATGATGTTTGCCTTCCCCAAATAAAATTTGCTCTCTTTGCCCT	17904		NM_010860	Mm.337074				Myl6	Myl6	chr10:127927977-127927918	ref|NM_010860|ref|XM_484859|ref|XM_905351|gb|BC026760	mm|10qD3
A_55_P2072980	1	1.05133	0.821915	Mus musculus spectrin alpha 2 (Spna2), transcript variant 3, mRNA [NM_001177668]								NM_001177668		AAGCTGGACGAGACAGGAAACTTGATGATTTCTGAAGGGCACTTTGCATCTGAAACCATC	20740		NM_001177668	Mm.204969				Spna2	Spna2	chr2:29835660-29835719	ref|NM_001177668|ref|NM_001177667|ref|NM_001076554|ens|ENSMUST00000113741	mm|2qB
A_55_P2073010	1	0.907071	0.721579	Mus musculus predicted gene 4832 (Gm4832), mRNA [NM_001190356]								NM_001190356		CTTTAGATTATGCTAAGAAGAATGAGCCTAAACACGGACTCGCAAGACATGGCTTTTATG	225058		NM_001190356	Mm.312053				Gm4832	Gm4832	chr17:88530287-88530346	ref|NM_001190356|ens|ENSMUST00000072072|ref|XM_001000635|ref|XM_893941	mm|17qE4
A_55_P1996087	1	0.314032	0.392806	Mus musculus predicted gene 14326 (Gm14326), mRNA [NM_001190302]								NM_001190302		AACAAGAACATAAGCGAACACATACAGGAGAGAAACCCTATGAATGTAACCAATGTGGTA	665211		NM_001190302	Mm.425123				Gm14326	Gm14326	chr2:177680714-177680655	ref|NM_001190302|ens|ENSMUST00000109061|ens|ENSMUST00000108939|ens|ENSMUST00000108937	mm|2qH4
A_55_P2114898	1	1.11403	0.960976	Mus musculus ganglioside-induced differentiation-associated-protein 2 (Gdap2), mRNA [NM_010269]								NM_010269		ACCAAAAGAATGTTTGTGCTCCCAGCACTCCTAAGTAAAGACCATTTCCCAGGACTCCAT	14547		NM_010269	Mm.479170				Gdap2	Gdap2	chr3:100010508-100010567	ref|NM_010269|ens|ENSMUST00000029459|gb|AK161122|gb|Y17851	mm|3qF2.2
A_55_P2101862	1	0.847097	1.06144	Mus musculus SPRY domain containing 3 (Spryd3), mRNA [NM_001033277]								NM_001033277		ATCCCATCAACAGGGAGAGAAGCAGCCGGAGCTCTTGGTCTCAGTTTGCACAGTGGGTAG	223918		NM_001033277	Mm.385009				Spryd3	Spryd3	chr15:101947161-101947102	ref|NM_001033277|ens|ENSMUST00000044757|ens|ENSMUST00000154032|gb|BC048820	mm|15qF3
A_55_P2068988	1	1.17424	0.687599	PREDICTED: Mus musculus predicted gene, EG435489 (EG435489), mRNA [XM_487442]								XM_487442		GGCAGTTTGTTCAAGATAAAACAGTTGAACCATGGTGAACCCAACTCTTCCCTTTCACCC	435489		XM_487442					Gm5678	Gm5678	chr16:93630554-93630613	ref|XM_487442|ref|XR_035581	mm|16qC4
A_51_P211491	1	1.08403	1.19044	Mus musculus glucuronidase, beta (Gusb), mRNA [NM_010368]	glucuronidase, beta		17015822; 16754748; 16515890; 16141073; 16141072; 15782199; 14705966; 14684827; 14583446; 14556521; 14483211; 14276177; 13732096; 12700165; 12477932; 12466851; 12439624; 12406886; 12403825; 12121741; 11856642; 11783949; 11571571; 11228259; 11226217; 11217851; 11076861; 11042159; 11040082; 10922068; 10832732; 10724030; 10630195; 10630187; 10613847; 10560917; 10491617; 10477745; 10459853; 10438476;…	GeneID:110006; MGI:95872; GI:6754098; CCDS:CCDS19705.1	GO:5975(carbohydrate metabolic process); GO:8152(metabolic process)	GO:4566(beta-glucuronidase activity); GO:3824(catalytic activity); GO:43169(cation binding); GO:16787(hydrolase activity); GO:16798(hydrolase activity, acting on glycosyl bonds); GO:4553(hydrolase activity, hydrolyzing O-glycosyl compounds)	GO:5783(endoplasmic reticulum); GO:5764(lysosome)	NM_010368	Mm.3317	TTAGTTTTTTGGCCTTGGCTTTGTGAACTCTTGAAAGCCTGCTGTGTGAACATTCTCACT	110006		NM_010368	Mm.3317	ENSMUST00000026613	KEGG pathway: Glycan structures - degradation 01032; KEGG pathway: Glycosaminoglycan degradation 00531; KEGG pathway: Pentose and glucuronate interconversions 00040; KEGG pathway: Porphyrin and chlorophyll metabolism 00860; KEGG pathway: Starch and sucrose metabolism 00500	NP1081253	Gusb	Gusb	chr5:130465192-130465133	ref|NM_010368|ens|ENSMUST00000026613|gb|AK159526|gb|AK146247	mm|5qG1.3
A_55_P2074836	1	1.18273	0.976647	Mus musculus mitogen-activated protein kinase 8 interacting protein 1 (Mapk8ip1), mRNA [NM_011162]	mitogen activated protein kinase 8 interacting protein 1		17242197; 16707108; 16571722; 16301330; 16179393; 16141073; 16141072; 15782199; 15767678; 15572149; 15529118; 15314024; 14765123; 14515362; 12897243; 12823467; 12524447; 12477932; 12466851; 12436047; 12023290; 11912189; 11724784; 11562351; 11517249; 11471062; 11390367; 11238452; 11217851; 11076861; 11042159; 10827173; 10712642; 10574993; 10490659; 10349636; 10098834; 9733513; 9235893	RP23-316M14.7	GO:7258(JUN phosphorylation); GO:6916(anti-apoptosis); GO:46328(regulation of JNK cascade); GO:6355(regulation of transcription, DNA-dependent); GO:7165(signal transduction); GO:16192(vesicle-mediated transport)	GO:5078(MAP-kinase scaffold activity); GO:16301(kinase activity); GO:19894(kinesin binding); GO:5515(protein binding); GO:19901(protein kinase binding)	GO:5737(cytoplasm); GO:43005(neuron projection)	NM_011162	Mm.2720	TGGCCCCAGCCAGCCGGTCACTGTCTTGTCACCTGGCTACTATTAAAGTGCCATTTCTTG	19099		NM_011162	Mm.2720	ENSMUST00000050312	KEGG pathway: MAPK signaling pathway 04010	NP1081352	Mapk8ip1	Mapk8ip1	chr2:92223896-92223837	ref|NM_011162|ens|ENSMUST00000111279|ens|ENSMUST00000050312|gb|AK147033	mm|2qE1
A_55_P2045697	1	1.45957	0.83944	Mus musculus sirtuin 7 (silent mating type information regulation 2, homolog) 7 (S. cerevisiae) (Sirt7), mRNA [NM_153056]								NM_153056		AACTGGCCGGAGCTGTCCGAAGTGCCAGGCACTTGGTTGTCTACACGGGCGCTGGAATCA	209011		NM_153056	Mm.292957				Sirt7	Sirt7	chr11:120485868-120485809	ref|NM_153056|ens|ENSMUST00000106183|ens|ENSMUST00000106184|ens|ENSMUST00000080202	mm|11qE2
A_55_P2102628	1	1.23622	1.10356	Mus musculus ubiquitin specific peptidase 4 (proto-oncogene) (Usp4), mRNA [NM_011678]	ubiquitin specific protease 4 (proto-oncogene)		16783635; 16141073; 16141072; 15782199; 15494318; 12477932; 12466851; 11217851; 11076861; 11042159; 11018721; 10922068; 10508511; 10464095; 10349636; 9602026; 9371744; 8336951; 8183569	GeneID:22258; MGI:98905; GI:6755943; CCDS:CCDS23523.1	GO:6512(ubiquitin cycle); GO:6511(ubiquitin-dependent protein catabolic process)	GO:8234(cysteine-type peptidase activity); GO:16787(hydrolase activity); GO:8233(peptidase activity); GO:4221(ubiquitin thiolesterase activity)	GO:5634(nucleus)	NM_011678	Mm.3974	CCTTGATAAAGTGATTCTATGTGGAACTTTCATTAGCTCTCCCTTAAAAGAAGTCTATTC	22258		NM_011678	Mm.3974	ENSMUST00000035237		NP383516	Usp4	Usp4	chr9:108294792-108294851	ref|NM_011678|ens|ENSMUST00000076375|ens|ENSMUST00000035237|gb|AK171633	mm|9qF2
A_51_P122740	1	1.24054	2.08326	Mus musculus solute carrier family 37 (glycerol-3-phosphate transporter), member 3 (Slc37a3), mRNA [NM_028123]	solute carrier family 37 (glycerol-3-phosphate transporter), member 3		16141073; 16141072; 15782199; 15475267; 12477932; 12466851; 11217851; 11076861; 11042159; 10922068; 10725249; 10349636; 8889548; 8632996	GeneID:72144; MGI:1919394; GI:71143150; CCDS:CCDS20020.1	GO:6810(transport)	GO:5215(transporter activity)	GO:16021(integral to membrane); GO:16020(membrane)	NM_028123	Mm.277527	GCTTTATGCTCCAAGGTATGTATTGATGAACTTGCAGGAATACTACAGATTTCTGACCAT	72144		NM_028123	Mm.277527	ENSMUST00000031987		NP335443	Slc37a3	Slc37a3	chr6:39286149-39286090	ref|NM_028123|ens|ENSMUST00000090243|ens|ENSMUST00000031987|gb|AK167716	mm|6qB1
A_55_P1996419	1	1.11342	1.05928	PREDICTED: Mus musculus predicted gene, EG623114 (EG623114), mRNA [XM_887553]								XM_887553		TAAGGGGACTCTGGCCAATGCCCTAGAACAAATAAAGTTATTTTCCAACTTACCAAAAAA	623114		XM_887553					Gm6394	Gm6394	chr3:57521648-57521642	ref|XM_887553|ref|XR_031150|ref|XR_032184|ref|XR_034649	mm|3qD
A_55_P1989573	1	1.43503	1.04254	Mus musculus transmembrane protein 175 (Tmem175), transcript variant 1, mRNA [NM_028223]								NM_028223		GGGGCTGTGGATATATTGGCCTGGGTATTGTTTACATTGTGAAATATCAAGATCTATTTC	72392		NM_028223	Mm.258324				Tmem175	Tmem175	chr5:109075609-109075668	ref|NM_028223|ref|NM_001163532|ref|NM_001163531|ens|ENSMUST00000120327	mm|5qF
A_55_P2094901	1	1.09832	1.01271	Mus musculus adult male corpora quadrigemina cDNA, RIKEN full-length enriched library, clone:B230342N21 product:weakly similar to HERMANSKY-PUDLAK SYNDROME PROTEIN VARIANT [Rattus norvegicus], full insert sequence. [AK046118]										GATGCCCTCTCTGGTATGTCTGAAGACAGCTACAGTGTACTTATATAAATAAAATATTTG	227696		AK046118	Mm.297949				Phyhd1	Phyhd1	chr2:30134976-30135035	gb|AK046118|tc|TC1655597|riken|B230342N21|nap|NAP083201-1	mm|2qB
A_55_P2016540	1	2.77824	1.12835	Mus musculus cryptochrome 2 (photolyase-like) (Cry2), transcript variant 1, mRNA [NM_009963]								NM_009963		TCTCCCACAGTTTGTTTGTGAATATTTACCTGTTTTATAAATGTCTGATCCTGTCTGAGT	12953		NM_009963	Mm.254181				Cry2	Cry2	chr2:92243866-92243807	ref|NM_009963|ens|ENSMUST00000090559|gb|AK172994|gb|AK162021	mm|2qE1
A_55_P1964867	1	0.922059	0.706282	Mus musculus NADH dehydrogenase (ubiquinone) Fe-S protein 6 (Ndufs6), nuclear gene encoding mitochondrial protein, transcript variant 1, mRNA [NM_010888]	NADH dehydrogenase (ubiquinone) Fe-S protein 6		16916647; 16141073; 16141072; 15489334; 12477932; 12466851; 11217851; 11076861; 11042159; 10922068; 10349636; 7607554	GeneID:407785; MGI:107932; GI:56711244; CCDS:CCDS26630.1		GO:8137(NADH dehydrogenase (ubiquinone) activity); GO:3954(NADH dehydrogenase activity); GO:16491(oxidoreductase activity)	GO:5739(mitochondrion)	NM_010888	Mm.29897	GTGAGGCCACTGCTCTGTGAATGGTGTCCCTTGTTTTGAATAAAGGATGCTCCCACCATG	407785		NM_010888	Mm.29897	ENSMUST00000022097	KEGG pathway: Oxidative phosphorylation 00190	NP1391957	Ndufs6	Ndufs6	chr13:73457383-73457324	ref|NM_010888|ref|NR_033306|ens|ENSMUST00000118854|ens|ENSMUST00000022097	mm|13qC1
A_52_P1092823	1	1.06473	0.870105	Mus musculus Iroquois related homeobox 1 (Drosophila) (Irx1), mRNA [NM_010573]	Iroquois related homeobox 1		17032746; 16870172; 16299054; 16141073; 16141072; 15789444; 15618518; 15253936; 14585979; 12466851; 11714685; 11598925; 11520674; 11472848; 11472847; 11238910; 11217851; 11118473; 11076861; 11042159; 11042145; 10926765; 10822268; 10704856; 10349636; 9486539; 8889548; 8058156	GeneID:16371; MGI:1197515; GI:134288845; CCDS:CCDS26627.1	GO:45449(regulation of transcription); GO:6355(regulation of transcription, DNA-dependent)	GO:3677(DNA binding); GO:43565(sequence-specific DNA binding); GO:3700(transcription factor activity)	GO:5634(nucleus); GO:5667(transcription factor complex)	NM_010573	Mm.316056	CTTTGTTTCTTTTTTCCCCTTTCTGTATATAGCGTGATTTCAGATTGTAAATAGCGCGTC	16371		NM_010573	Mm.316056	ENSMUST00000077337		TC1534846	Irx1	Irx1	chr13:72095794-72095735	ref|NM_010573|ens|ENSMUST00000077337|gb|AK133937|tc|TC1682589	mm|13qC1
A_55_P2073467	1	1.26338	0.937855	Mus musculus general transcription factor II I (Gtf2i), transcript variant 2, mRNA [NM_010365]								NM_010365		CACACGGTAGCAGAGATAGGCATTTTATGTGTTCCTTATATTTTACCTCAAATTGTAGAT	14886		NM_010365	Mm.261570				Gtf2i	Gtf2i	chr5:134713806-134713747	ref|NM_010365|ref|NM_001080746|ref|NM_001080747|ref|NM_001080749	mm|5qG2
A_51_P155313	1	0.673935	0.379381	Mus musculus glutathione S-transferase omega 1 (Gsto1), mRNA [NM_010362]	glutathione S-transferase omega 1		16930657; 16466397; 16141073; 16141072; 15782199; 15489334; 12477932; 12466851; 12051830; 11485575; 11217851; 11076861; 11042159; 10922068; 10783391; 10725249; 10349636; 10207159; 9988762; 8889548	GeneID:14873; MGI:1342273; GI:6754090; CCDS:CCDS29893.1	GO:8152(metabolic process)	GO:4364(glutathione transferase activity); GO:16740(transferase activity)	GO:5737(cytoplasm)	NM_010362	Mm.378931	CCATCCCCAAGGCCATCACCTCTGGTTTGATACAGGCATCTAGATTTGGATATCAAGAAA	14873		NM_010362	Mm.378931	ENSMUST00000026050	KEGG pathway: Glutathione metabolism 00480; KEGG pathway: Metabolism of xenobiotics by cytochrome P450 00980	NP379972	Gsto1	Gsto1	chr19:47939128-47939187	ref|NM_010362|ens|ENSMUST00000026050|gb|U80819|gb|AK218498	mm|19qD1
A_51_P284577	1	1.23996	0.953592	Mus musculus hyaluronoglucosaminidase 2 (Hyal2), mRNA [NM_010489]	hyaluronidase 2		16141073; 16141072; 12584308; 12477932; 12466851; 11960552; 11929860; 11731268; 11296287; 11217851; 11076861; 11042159; 10922068; 10725249; 10349636; 9790770; 7671812	GeneID:15587; MGI:1196334; GI:45331202; CCDS:CCDS23496.1	GO:5975(carbohydrate metabolic process); GO:8152(metabolic process)	GO:48503(GPI anchor binding); GO:3824(catalytic activity); GO:4415(hyalurononglucosaminidase activity); GO:16787(hydrolase activity); GO:16798(hydrolase activity, acting on glycosyl bonds); GO:4872(receptor activity)	GO:16020(membrane)	NM_010489	Mm.4834	TGTTCTAAGGGGGAGAGAAACATCCCCTGAGATGCCCTCATCTTGCCAGAGAAGATGGAG	15587		NM_010489	Mm.4834	ENSMUST00000010191	KEGG pathway: Glycan structures - degradation 01032; KEGG pathway: Glycosaminoglycan degradation 00531	NP569848	Hyal2	Hyal2	chr9:107474949-107475008	ref|NM_010489|ens|ENSMUST00000010191|gb|AF302843|gb|AK088806	mm|9qF1
A_55_P2096465	1	0.855644	0.783506	PREDICTED: Mus musculus predicted gene, EG621542 (EG621542), mRNA [XM_887355]								XM_887355		ACATAGCCCTCAAATTCACAAGAACATCCCATCGGTGAATGCAAAGCTGAAACGCATCCA	621542		XM_887355					Gm6238	Gm6238	chrX:101577564-101577505	ref|XM_887355|ref|XM_907427	mm|XqD
A_51_P241667	1	1.6571	1.07307	Mus musculus protein kinase, DNA activated, catalytic polypeptide (Prkdc), mRNA [NM_011159]	protein kinase, DNA activated, catalytic polypeptide		17397880; 17392156; 17336387; 17296939; 17148676; 17145779; 17088411; 17055754; 17047059; 17030581; 17021047; 17010584; 17008472; 16968775; 16936188; 16919486; 16895987; 16890924; 16888083; 16885376; 16879257; 16861670; 16861655; 16754748; 16731819; 16687486; 16641981; 16585549; 16456545; 16429139; 16428731; 16413926; 16404475; 16400328; 16317068; 16308571; 16297152; 16294221; 16288010; 16286021;…	GeneID:19090; MGI:104779; GI:124517706; CCDS:CCDS27978.1	GO:6281(DNA repair); GO:33077(T cell differentiation in the thymus); GO:33153(T cell receptor V(D)J recombination); GO:6915(apoptosis); GO:7420(brain development); GO:6302(double-strand break repair); GO:6303(double-strand break repair via nonhomologous end joining); GO:7507(heart development); GO:33152(immunoglobulin V(D)J recombination); GO:2328(pro-B cell differentiation); GO:6974(response to …	GO:5524(ATP binding); GO:3677(DNA binding); GO:4677(DNA-dependent protein kinase activity); GO:16301(kinase activity); GO:16773(phosphotransferase activity, alcohol group as acceptor); GO:4674(protein serine/threonine kinase activity); GO:16740(transferase activity)	GO:5634(nucleus)	NM_011159	Mm.71	GTGATGAGCTATATCTAGGCCATGAAGCTTCATCCGCCTTTAGGAGTTATACAGCTGTAG	19090		NM_011159	Mm.71	ENSMUST00000023352	KEGG pathway: Cell cycle 04110	NP048946	Prkdc	Prkdc	chr16:15839317-15841922	ref|NM_011159|ens|ENSMUST00000023352|gb|U78157|gb|U78158	mm|16qA2
A_52_P168449	1	0.633122	0.609485	Mus musculus mitogen-activated protein kinase 11 (Mapk11), mRNA [NM_011161]	mitogen-activated protein kinase 11		17210568; 17139251; 17105766; 17074887; 16751104; 16287858; 16249440; 16141073; 16141072; 16081837; 15824134; 15767678; 15708845; 15102471; 14680475; 14675480; 14651954; 12661038; 12612065; 12477932; 12466851; 12384504; 11217851; 11076861; 11042159; 10349636; 10066767; 9687510; 8889548; 8663524	GeneID:19094; MGI:1338024; GI:40789284; CCDS:CCDS27741.1	GO:6468(protein amino acid phosphorylation); GO:7243(protein kinase cascade); GO:6950(response to stress)	GO:5524(ATP binding); GO:4707(MAP kinase activity); GO:8339(MP kinase activity); GO:16301(kinase activity); GO:166(nucleotide binding); GO:5515(protein binding); GO:4672(protein kinase activity); GO:4674(protein serine/threonine kinase activity); GO:16740(transferase activity)		NM_011161	Mm.91969	CGGGACCTTGATTCAAAGTTGACAAACGTCTGTCCACGTTCTACCTCCACCAACCCTTGA	19094		NM_011161	Mm.91969	ENSMUST00000088823	KEGG pathway: Fc epsilon RI signaling pathway 04664; KEGG pathway: GnRH signaling pathway 04912; KEGG pathway: Leukocyte transendothelial migration 04670; KEGG pathway: MAPK signaling pathway 04010; KEGG pathway: Toll-like receptor signaling pathway 04620; KEGG pathway: VEGF signaling pathway 04370	NP855770	Mapk11	Mapk11	chr15:88973218-88973159	ref|NM_011161|ens|ENSMUST00000088823|gb|AK161190|gb|AK144846	mm|15qE3
A_52_P451644	1	0.772987	0.70869	Mus musculus necdin (Ndn), mRNA [NM_010882]	necdin		17116257; 17108174; 16987518; 16720720; 16707790; 16600913; 16141073; 16141072; 16049186; 15978586; 15972963; 15965783; 15895078; 15649943; 15634360; 15489334; 15470499; 15272023; 15226823; 15155529; 14643685; 14593116; 12971993; 12828934; 12629158; 12482959; 12477932; 12466851; 12421715; 12414813; 12198120; 12083804; 11959851; 11845283; 11719692; 11668390; 11454705; 11217851; 11168589; 11115855;…	GeneID:17984; MGI:97290; GI:31981598; CCDS:CCDS21326.1	GO:48676(axon extension involved in development); GO:7413(axonal fasciculation); GO:7409(axonogenesis); GO:6874(calcium ion homeostasis); GO:7417(central nervous system development); GO:8347(glial cell migration); GO:48011(nerve growth factor receptor signaling pathway); GO:48666(neuron development); GO:1764(neuron migration); GO:1558(regulation of cell growth); GO:6355(regulation of transcriptio…	GO:3677(DNA binding); GO:43015(gamma-tubulin binding); GO:5515(protein binding)	GO:5813(centrosome); GO:5737(cytoplasm); GO:5634(nucleus)	NM_010882	Mm.400253	TCAACAACCGTATGCCCATGACAGGCCTCCTGCTCATGATCCTGAGCCTCATCTATGTGA	17984		NM_010882	Mm.400253	ENSMUST00000038775		NP574022	Ndn	Ndn	chr7:69493847-69493906	ref|NM_010882|ens|ENSMUST00000038775|gb|BC147249|gb|BC147250	mm|7qC
A_55_P2024591	1	0.644838	0.64276	Mus musculus ataxin 7-like 1 (Atxn7l1), transcript variant 2, mRNA [NM_028139]								NM_028139		GTCTATAAACCTGTGATACTAACAGCCACCTCATATGGTCATTGTGATAATTTCATGAAA	380753		NM_028139	Mm.41540				Atxn7l1	Atxn7l1	chr12:33935891-33935950	ref|NM_028139|ens|ENSMUST00000035694|ens|ENSMUST00000110824|ens|ENSMUST00000077456	mm|12qA3
A_55_P2280581	1	1.82447	1.35079	Mus musculus 16 days neonate thymus cDNA, RIKEN full-length enriched library, clone:A130088B03 product:unclassifiable, full insert sequence. [AK038224]										TATTTATTTTGAGGAGAGGGTCTACTTCACAGTAATGTGCCCAGCCAGTAACTACCTGGC	432971		AK038224	Mm.420353				A130088B03Rik	A130088B03Rik	chr15:85510956-85511015	gb|AK038224|riken|A130088B03|nap|NAP079905-1	mm|15qE2
A_51_P391291	1	1.06902	0.84837	Mus musculus guanine nucleotide binding protein (G protein), gamma 3 (Gng3), mRNA [NM_010316]	guanine nucleotide binding protein (G protein), gamma 3 subunit		17114649; 16904090; 16632597; 16141073; 16141072; 15489334; 15314181; 15215744; 12477932; 12466851; 11685543; 11217851; 11076861; 11042159; 10922068; 10570481; 10349636; 9790771; 8889548; 8858601; 8094261; 7488078; 2122451; 1385432	GeneID:14704; MGI:102704; GI:6754022; CCDS:CCDS29550.1	GO:7186(G-protein coupled receptor protein signaling pathway); GO:187(activation of MAPK activity); GO:7165(signal transduction)	GO:3924(GTPase activity); GO:4871(signal transducer activity); GO:5083(small GTPase regulator activity)	GO:5834(heterotrimeric G-protein complex); GO:16020(membrane)	NM_010316	Mm.329700	CAAGCACCTTCTACTCTATCTATAAAGGGACCCCGCTAAACTGCCAAAATCCTGCCTGTT	14704		NM_010316	Mm.329700	ENSMUST00000046478	KEGG pathway: Taste transduction 04742	NP812690	Gng3	Gng3	chr19:8912469-8912410	ref|NM_010316|ens|ENSMUST00000096259|gb|AK004459|gb|BC029680	mm|19qA
A_55_P2060107	1	1.4342	2.75479	Mus musculus pyruvate kinase, muscle (Pkm2), mRNA [NM_011099]	pyruvate kinase 3		16141073; 16141072; 15782199; 15582152; 15489334; 14651853; 12843653; 12477932; 12466851; 11217851; 11076861; 11042159; 10922068; 10349636; 9811942; 9806360; 9722956; 9545585; 9371744; 9006960; 8565329; 7671812; 7616504; 7612666; 7295297; 7262549; 7063884; 6241468; 3082971; 752545; 662012	GeneID:18746; MGI:97591; GI:31981562	GO:6096(glycolysis)	GO:16301(kinase activity); GO:287(magnesium ion binding); GO:46872(metal ion binding); GO:30955(potassium ion binding); GO:5515(protein binding); GO:4743(pyruvate kinase activity); GO:16740(transferase activity)	GO:5737(cytoplasm); GO:5739(mitochondrion)	NM_011099	Mm.326167	TTTATCACAGAAGGGCGGCAGCATCTCTGGGCTTTGCTTCTGTAGAAAGTTGTCAGAATT	18746		NM_011099	Mm.326167	ENSMUST00000034834	KEGG pathway: Carbon fixation 00710; KEGG pathway: Glycolysis / Gluconeogenesis 00010; KEGG pathway: Insulin signaling pathway 04910; KEGG pathway: Purine metabolism 00230; KEGG pathway: Pyruvate metabolism 00620; KEGG pathway: Type II diabetes mellitus 04930	NP816665	Pkm2	Pkm2	chr9:59526867-59526926	ref|NM_011099|ens|ENSMUST00000034834|gb|AK154695|gb|AK171033	mm|9qB
A_52_P263518	1	1.33836	1.97684	Mus musculus guanine nucleotide binding protein (G protein), gamma 2 (Gng2), transcript variant 1, mRNA [NM_010315]	guanine nucleotide binding protein (G protein), gamma 2 subunit		17114649; 16632597; 16141073; 16141072; 15489334; 14712229; 12477932; 12466851; 11685543; 11217851; 11076861; 11042159; 10833460; 10349636; 10191100; 8889548; 8858601; 8094261; 6438626; 2499046; 2122451; 1549114; 1385432	GeneID:14702; MGI:102705; GI:6754020; CCDS:CCDS26840.1	GO:7186(G-protein coupled receptor protein signaling pathway); GO:8283(cell proliferation); GO:7165(signal transduction)	GO:3924(GTPase activity); GO:4871(signal transducer activity)	GO:5834(heterotrimeric G-protein complex); GO:16020(membrane)	NM_010315	Mm.41737	TGTCCCCTTATGAGAATGAAAGCTGATTCCGTGTCCCAACTTTAGAGATCTGACCCTGCA	14702		NM_010315	Mm.41737	ENSMUST00000055100		NP580702	Gng2	Gng2	chr14:20694881-20694822	ref|NM_010315|ref|NM_001038637|ens|ENSMUST00000055100|gb|AK012405	mm|14qA3
A_55_P1967592	1	1.16265	0.93384	Mus musculus cyclin K (Ccnk), mRNA [NM_009832]	cyclin K		16141073; 16141072; 15489334; 15226823; 14697215; 12678503; 12477932; 12466851; 11217851; 11076861; 11042159; 10349636; 9632813; 8889548	GeneID:12454; MGI:1276106; GI:39930321	GO:7049(cell cycle); GO:51301(cell division); GO:7067(mitosis); GO:79(regulation of cyclin-dependent protein kinase activity); GO:74(regulation of progression through cell cycle); GO:45449(regulation of transcription); GO:6355(regulation of transcription, DNA-dependent); GO:6350(transcription)	GO:16538(cyclin-dependent protein kinase regulator activity); GO:19901(protein kinase binding)		NM_009832	Mm.436598	TTGGTTACAAATGAGAATCCTTCAGTCAGTTGCCCGAATAAAATCAGTTCTGAAACTACC	12454		NM_009832	Mm.474441	ENSMUST00000021683		NP955739	Ccnk	Ccnk	chr12:109441510-109441569	ref|NM_009832|ens|ENSMUST00000101055|ens|ENSMUST00000021683|ref|XM_001476511	mm|12qF1
A_55_P2074718	1	0.884417	1.1646	Mus musculus fumarate hydratase 1 (Fh1), mRNA [NM_010209]								NM_010209		GGGTGAAACCCAAGGACATGCTGGGTCCAAAGTGACTTCAATAAATTTATATTAAAATAA	14194		NM_010209	Mm.41502				Fh1	Fh1	chr1:177531589-177531530	ref|NM_010209|ens|ENSMUST00000027810|gb|BC002322|gb|BC006048	mm|1qH4
A_51_P307243	1	1.02196	0.751686	Mus musculus protein phosphatase 5, catalytic subunit (Ppp5c), mRNA [NM_011155]	protein phosphatase 5, catalytic subunit		16102737; 15782199; 15680486; 15546861; 15489334; 15374638; 12885400; 12477932; 12370446; 11029491; 10922068; 10725249; 9196006; 7972012	GeneID:19060; MGI:102666; GI:33859594; CCDS:CCDS20859.1	GO:43123(positive regulation of I-kappaB kinase/NF-kappaB cascade); GO:6470(protein amino acid dephosphorylation)	GO:5488(binding); GO:16787(hydrolase activity); GO:5506(iron ion binding); GO:30145(manganese ion binding); GO:46872(metal ion binding); GO:4721(phosphoprotein phosphatase activity); GO:5515(protein binding); GO:4871(signal transducer activity)	GO:5737(cytoplasm); GO:5829(cytosol); GO:5634(nucleus)	NM_011155	Mm.3294	CCCCAGCTATTTTATGTTCTGTAATTAACTATGTTAAAATAAAATAAAGTCATTATTGTA	19060		NM_011155	Mm.3294	ENSMUST00000003183	KEGG pathway: MAPK signaling pathway 04010	NP050601	Ppp5c	Ppp5c	chr7:17590067-17590008	ref|NM_011155|ens|ENSMUST00000003183|gb|AF018262|gb|AK179488	mm|7qA2
A_52_P80444	1	1.08125	0.715029	Mus musculus dolichol-phosphate (beta-D) mannosyltransferase 2 (Dpm2), mRNA [NM_010073]	dolichol-phosphate (beta-D) mannosyltransferase 2		16141073; 16141072; 15489334; 12477932; 12466851; 11591653; 11217851; 11076861; 11042159; 10922068; 10349636; 9724629; 8617505	RP23-255P20.5	GO:9059(macromolecule biosynthetic process)	GO:5515(protein binding); GO:16740(transferase activity); GO:16757(transferase activity, transferring glycosyl groups)	GO:5783(endoplasmic reticulum); GO:30176(integral to endoplasmic reticulum membrane); GO:16021(integral to membrane); GO:16020(membrane)	NM_010073	Mm.22001	AGGCTGAACATTGCTGGTTGGTCCTGTCCATCTCACAGTCAAAGCTCCCTGTCCCTTCCA	13481		NM_010073	Mm.22001	ENSMUST00000028151		NP812554	Dpm2	Dpm2	chr2:32428766-32428825	ref|NM_010073|ens|ENSMUST00000028151|gb|AK002468|gb|AK004241	mm|2qB
A_55_P2159890	1	0.952644	0.966357	Mus musculus zinc finger and BTB domain containing 7a (Zbtb7a), mRNA [NM_010731]								NM_010731		AACTATATATCTATAGAACCCAATGAATGTACATGGCAGACCTGGCCCAGCCATGGTTCC	16969		NM_010731	Mm.20920				Zbtb7a	Zbtb7a	chr10:80614064-80614123	ref|NM_010731|ens|ENSMUST00000048128|gb|AK018596|tc|TC1599315	mm|10qC1
A_66_P120882	1	1.15958	1.24711	Mus musculus nuclear factor of kappa light polypeptide gene enhancer in B-cells inhibitor, beta (Nfkbib), mRNA [NM_010908]								NM_010908		TACAACTAGAAGCTGAAAACTATGATGGCCATACCCCACTCCATGTAGCTGTCATCCACA	18036		NM_010908	Mm.220333				Nfkbib	Nfkbib	chr7:29546647-29545252	ref|NM_010908|ens|ENSMUST00000108274|ens|ENSMUST00000085851|ens|ENSMUST00000032815	mm|7qA3
A_55_P2134236	1	0.360723	0.488997	Mus musculus forkhead box A2 (Foxa2), mRNA [NM_010446]								NM_010446		CGGGTCTGATTTAATTTATGGTTTCTGCGTGCTTTATTTATGGCTTATAAATGTGTGTTC	15376		NM_010446	Mm.938				Foxa2	Foxa2	chr2:147868728-147868669	ref|NM_010446|ens|ENSMUST00000047315|ens|ENSMUST00000109963|ens|ENSMUST00000109964	mm|2qG3
A_55_P2068849	1	1.0589	0.951019	Mus musculus nuclear distribution gene C homolog (Aspergillus) (Nudc), mRNA [NM_010948]								NM_010948		GGCAGAAGTCCATGGGCTTGCCCACCTCTGATGAGCAGAAGAAACAGGAAATCCTGAAGA	18221		NM_010948	Mm.69				Nudc	Nudc	chr4:133089170-133089111	ref|NM_010948|ens|ENSMUST00000030665|ref|XR_032573|ref|XR_032524	mm|4qD2.3
A_55_P1962603	1	0.901273	0.729788	Mus musculus complexin 2 (Cplx2), mRNA [NM_009946]								NM_009946		GGAGGAGAAGGAGAAGGAGAAGGAGAAGGAGAAGGAGAAGGAGAAGGAGAAGGAGAAGGA	12890		NM_009946	Mm.268902				Cplx2	Cplx2	chr13:54481348-54481407	ref|NM_009946|ref|NM_023852|ref|NM_007929|ens|ENSMUST00000026985	mm|13qB1
A_52_P477819	1	1.33729	1.49786	Mus musculus heme oxygenase (decycling) 2 (Hmox2), transcript variant 2, mRNA [NM_010443]								NM_010443		GTACTACATGTGAAGGACCTGTCATGTTGTTTGCATCCTACCCCAAGTGACCTGTTCTAT	15369		NM_010443	Mm.272866				Hmox2	Hmox2	chr16:4766093-4766152	ref|NM_010443|ref|NM_001136066|ens|ENSMUST00000118885|ens|ENSMUST00000120232	mm|16qA1
A_55_P2045812	1	1.52182	0.886804	Mus musculus sigma non-opioid intracellular receptor 1 (Sigmar1), mRNA [NM_011014]								NM_011014		GTTTCCAGACATATCTGTTGCAATCTCTGTCTTCTTGTCTCTCTCTGTTAATAAAAACAT	18391		NM_011014	Mm.425181				Sigmar1	Sigmar1	chr4:41685436-41685377	ref|NM_011014|ens|ENSMUST00000071561|ens|ENSMUST00000059354|gb|AK159886	mm|4qA5
A_55_P1966987	1	0.871067	0.950027	Mus musculus LIM-domain containing, protein kinase (Limk1), mRNA [NM_010717]	LIM-domain containing, protein kinase		17229766; 16399995; 16204183; 16141073; 16141072; 15782199; 15660133; 15618518; 15615879; 15538389; 15458846; 15056216; 15023529; 12952863; 12777619; 12477932; 12466851; 12123613; 12073613; 11779826; 11352562; 11217851; 11076861; 11042159; 11013070; 11003705; 10575226; 10349636; 10330122; 9521869; 9500551; 9434941; 9337408; 9126492; 8941371; 8812497; 8541208; 7848918; 7478547	GeneID:16885; MGI:104572; GI:6754548; CCDS:CCDS19724.1	GO:45773(positive regulation of axon extension); GO:6468(protein amino acid phosphorylation)	GO:5524(ATP binding); GO:16301(kinase activity); GO:46872(metal ion binding); GO:166(nucleotide binding); GO:5515(protein binding); GO:46982(protein heterodimerization activity); GO:4672(protein kinase activity); GO:4674(protein serine/threonine kinase activity); GO:4713(protein-tyrosine kinase activity); GO:16740(transferase activity); GO:8270(zinc ion binding)	GO:5737(cytoplasm); GO:5925(focal adhesion); GO:5634(nucleus)	NM_010717	Mm.15409	TCATGACAGGAATGAACCCAAACTCAGAACAATAAAATCAATTCTGTGCTCCCCACGCGG	16885		NM_010717	Mm.15409	ENSMUST00000015137	KEGG pathway: Axon guidance 04360; KEGG pathway: Regulation of actin cytoskeleton 04810	NP048105	Limk1	Limk1	chr5:135131976-135131917	ref|NM_010717|ens|ENSMUST00000111233|ens|ENSMUST00000015137|ens|ENSMUST00000100642	mm|5qG2
A_55_P2260052	1	1.56335	1.49395	Mus musculus adult male stomach cDNA, RIKEN full-length enriched library, clone:2210413J24 product:unclassifiable, full insert sequence. [AK131895]										ACACACCTTTAATCCCAGCATATGGGAGTCAGAGAGGCAGAAAGATCTTTGAGTTTGAGG	654469		AK131895	Mm.395054				LOC654469	LOC654469	chr15:78846410-78846351	gb|AK131895|riken|2210413J24	mm|15qE1
A_51_P239654	1	0.758423	0.740821	Mus musculus nuclear receptor subfamily 4, group A, member 1 (Nr4a1), mRNA [NM_010444]	nuclear receptor subfamily 4, group A, member 1		17082578; 16930409; 16906154; 16869965; 16723716; 16673448; 16466956; 16339277; 16288200; 16237153; 16223362; 16141073; 16141072; 16051191; 15964844; 15910753; 15910281; 15871945; 15782199; 15731112; 15728833; 15701640; 15640143; 15618518; 15489334; 15459248; 15385570; 15155786; 15063754; 14991612; 14726490; 14657025; 14603264; 12815108; 12782711; 12538520; 12529383; 12477932; 12466851; 12223510;…	GeneID:15370; MGI:1352454; GI:6754216; CCDS:CCDS27848.1	GO:6917(induction of apoptosis); GO:43154(negative regulation of caspase activity); GO:45944(positive regulation of transcription from RNA polymerase II promoter); GO:45449(regulation of transcription); GO:6355(regulation of transcription, DNA-dependent); GO:6350(transcription)	GO:3677(DNA binding); GO:4879(ligand-dependent nuclear receptor activity); GO:46872(metal ion binding); GO:5515(protein binding); GO:4872(receptor activity); GO:43565(sequence-specific DNA binding); GO:3707(steroid hormone receptor activity); GO:3700(transcription factor activity); GO:30528(transcription regulator activity); GO:8270(zinc ion binding)	GO:5634(nucleus)	NM_010444	Mm.119	CTCTTCCGCTCTCCTTCCATGTGTACATAACTGTCACTCAAGAAGGTGATTGACAGATTC	15370		NM_010444	Mm.119	ENSMUST00000023779	KEGG pathway: MAPK signaling pathway 04010	NP358902	Nr4a1	Nr4a1	chr15:101105071-101105130	ref|NM_010444|ens|ENSMUST00000023779|gb|AK157203|gb|AK004709	mm|15qF2
A_55_P2179453	1	1.39078	1.36162	Mus musculus ligase III, DNA, ATP-dependent (Lig3), nuclear gene encoding mitochondrial protein, mRNA [NM_010716]								NM_010716		TTCTCCAGTCAAAGTGGGAATGAAGAGGAAAGCTACTGATGAGACCCCATGCCTGAAAAA	16882		NM_010716	Mm.277136				Lig3	Lig3	chr11:82613739-82613798	ref|NM_010716|ens|ENSMUST00000080461|ens|ENSMUST00000108174|ens|ENSMUST00000092849	mm|11qC
A_55_P2117319	1	0.89111	0.695342	Mus musculus N-terminal Asn amidase (Ntan1), mRNA [NM_010946]								NM_010946		ACACTTTTACTTCTTCCGTCCTTCCTGTCTTTCAAAATAAAATCTTATTTTGGCAAAGGC	18203		NM_010946	Mm.380410				Ntan1	Ntan1	chr16:13835482-13835541	ref|NM_010946|ens|ENSMUST00000115805|ens|ENSMUST00000023362|ens|ENSMUST00000029275	mm|16qA1
A_51_P425962	1	1.01382	0.573799	Mus musculus KH domain containing, RNA binding, signal transduction associated 3 (Khdrbs3), mRNA [NM_010158]									Mm.17964	CTGAGTCCTGAAATGTTCTGTAGTGTTAGGCAAAGTCTCCTCTTGCTTGATACTAAATAA	13992		NM_010158	Mm.17964				Khdrbs3	Khdrbs3	chr15:68923876-68923935	ref|NM_010158|ens|ENSMUST00000022954|gb|AF099092|gb|BC057577	mm|15qD3
A_55_P2166639	1	1.14939	0.99707	Mus musculus cyclin-dependent kinase 4 (Cdk4), mRNA [NM_009870]								NM_009870		TTGGATTGCCTCCAGAAGACGACTGGCCTCGAGAGGTATCTCTACCTCGAGGAGCCTTTG	12567		NM_009870	Mm.6839				Cdk4	Cdk4	chr10:126503162-126503221	ref|NM_009870|ens|ENSMUST00000006911|ens|ENSMUST00000133115|ens|ENSMUST00000125682	mm|10qD3
A_55_P1998188	1	1.37038	1.71625	Mus musculus cyclin-dependent kinase 4 (Cdk4), mRNA [NM_009870]								NM_009870		TACAGAGAATATTTTAAGCCTTAAATAACAAGTCCCCACCTCTCCTTACGAGGTTCACCC	12567		NM_009870	Mm.6839				Cdk4	Cdk4	chr10:126504174-126504233	ref|NM_009870|ens|ENSMUST00000006911|ref|XM_917659|gb|AK146107	mm|10qD3
A_55_P1986983	1	1.42568	2.0263	Mus musculus glucosamine (Gne), transcript variant 1, mRNA [NM_001190414]	glucosamine		17164266; 16141073; 16141072; 15782199; 15489334; 12477932; 12466851; 12464426; 11929971; 11217851; 11076861; 11042159; 10745088; 10349636; 10103025; 8889548	RP23-209M8.6	GO:6054(N-acetylneuraminate metabolic process); GO:6047(UDP-N-acetylglucosamine metabolic process); GO:6096(glycolysis); GO:9103(lipopolysaccharide biosynthetic process); GO:6508(proteolysis)	GO:5524(ATP binding); GO:9384(N-acylmannosamine kinase activity); GO:8761(UDP-N-acetylglucosamine 2-epimerase activity); GO:3824(catalytic activity); GO:4396(hexokinase activity); GO:16853(isomerase activity); GO:16301(kinase activity); GO:8237(metallopeptidase activity); GO:166(nucleotide binding); GO:16740(transferase activity); GO:8270(zinc ion binding)		NM_015828	Mm.256718	CACTCAGATGTACATACCCCTCTCCACACACATACAAATAAAGCTTATTTTTCAAAAGGC	50798		NM_001190414	Mm.256718	ENSMUST00000030201	KEGG pathway: Aminosugars metabolism 00530	NP817108	Gne	Gne	chr4:44049760-44049701	ref|NM_001190414|ens|ENSMUST00000030201|gb|AK170707|gb|BC015277	mm|4qB1
A_51_P308681	1	0.92318	0.782952	Mus musculus coiled-coil domain containing 90A (Ccdc90a), mRNA [NM_001081059]								NM_001081059		ACTGCACCAGTTAAAGCAACAAGTGATGGATGAAGTGACCAAAGTCCGGACAGATACCAA	76137		NM_001081059	Mm.426290				Ccdc90a	Ccdc90a	chr13:43644928-43644060	ref|NM_001081059|ens|ENSMUST00000021800|gb|AK018089|gb|AK217814	mm|13qA4
A_51_P411917	1	1.57739	2.58259	Mus musculus GATA binding protein 6 (Gata6), mRNA [NM_010258]	GATA binding protein 6		17428829; 17164424; 17142311; 17069789; 17060609; 16912278; 16887115; 16847256; 16678776; 16621466; 16611361; 16557299; 16510470; 16293227; 16199874; 16199866; 16162334; 16141073; 16141072; 16137232; 15987774; 15929941; 15902305; 15767668; 15766748; 15618518; 15591218; 15550397; 15542856; 15539431; 15464586; 15363409; 14516673; 14511480; 12606418; 12606287; 12530677; 12466851; 12149478; 12130579;…	GeneID:14465; MGI:107516; GI:46909571; CCDS:CCDS29059.1	GO:6118(electron transport); GO:1889(liver development); GO:7018(microtubule-based movement); GO:45941(positive regulation of transcription); GO:45944(positive regulation of transcription from RNA polymerase II promoter); GO:6355(regulation of transcription, DNA-dependent); GO:6350(transcription)	GO:3677(DNA binding); GO:3705(RNA polymerase II transcription factor activity, enhancer binding); GO:3682(chromatin binding); GO:9055(electron carrier activity); GO:20037(heme binding); GO:46872(metal ion binding); GO:5515(protein binding); GO:43565(sequence-specific DNA binding); GO:5198(structural molecule activity); GO:3700(transcription factor activity); GO:16563(transcriptional activator act…	GO:5634(nucleus)	NM_010258	Mm.329287	GTTCATCGTAACGTGGGCTGATCTGAGGTCACTTGGAATTTGTAAACAGGGTAGCAAACA	14465		NM_010258	Mm.329287	ENSMUST00000005989		NP159361	Gata6	Gata6	chr18:11085039-11085097	ref|NM_010258|ens|ENSMUST00000047762|gb|S82462|gb|AK142381	mm|18qA1
A_51_P243134	1	1.13412	0.794162	Mus musculus adenylate cyclase 6 (Adcy6), mRNA [NM_007405]	adenylate cyclase 6		17229090; 17110384; 17068292; 16141073; 16141072; 15582152; 15007069; 12693553; 12613887; 12466851; 11805091; 11217851; 11076861; 11042159; 10349636; 9611134; 7766992; 1379717; 1332848	GeneID:11512; MGI:87917; GI:86604721; CCDS:CCDS27799.1	GO:7190(adenylate cyclase activation); GO:6171(cAMP biosynthetic process); GO:9190(cyclic nucleotide biosynthetic process); GO:7242(intracellular signaling cascade)	GO:4016(adenylate cyclase activity); GO:16829(lyase activity); GO:287(magnesium ion binding); GO:46872(metal ion binding); GO:16849(phosphorus-oxygen lyase activity)	GO:16021(integral to membrane); GO:16020(membrane); GO:5886(plasma membrane)	NM_007405	Mm.157091	AGGCAGAGGAGAGGAAGATCAGCTGGTCCAGGCAGAAAATTTCCTGTCTCCCCGAGCCAT	11512		NM_007405	Mm.157091		KEGG pathway: Gap junction 04540; KEGG pathway: GnRH signaling pathway 04912; KEGG pathway: Melanogenesis 04916; KEGG pathway: Purine metabolism 00230; KEGG pathway: Taste transduction 04742	NP382341	Adcy6	Adcy6	chr15:98420418-98420404	ref|NM_007405|ens|ENSMUST00000096224|gb|M93422|gb|AK147516	mm|15qF1
A_55_P1970866	1	1.08992	0.993312	Mus musculus ribosomal protein, large, P0 (Rplp0), mRNA [NM_007475]								NM_007475		GCAAAGGAAGAGTCAGTGGAATCAGATGAGAATATGGGATTCGGTCTCTTCGACTAATCC	11837		NM_007475	Mm.371545				Rplp0	Rplp0	chr5:116013397-116013456	ref|NM_007475|ens|ENSMUST00000086519|ref|XM_991508|ref|XR_004970	mm|5qF
A_55_P2062190	1	0.478778	0.196582	Mus musculus glutathione S-transferase, mu 1 (Gstm1), mRNA [NM_010358]								NM_010358		TGTTCCTGGTGGAGGAGCCTCCCCAGGCCTGTCTCATCTACAATAAAGTCTGAAACACAC	14862		NM_010358	Mm.37199				Gstm1	Gstm1	chr5:117082549-117082490	ref|NM_010358|ens|ENSMUST00000004140|ref|XR_030506|ref|XR_033872	mm|5qF
A_55_P2163143	1	1.15118	1.04419	Mus musculus cyclin-dependent kinase 4 (Cdk4), mRNA [NM_009870]								NM_009870		CTTCTTCCCTCCCTGATTTATACTGGGATCTTTTTTATACAGGAAAACAAGACAAGACAA	12567		NM_009870	Mm.6839				Cdk4	Cdk4	chr10:126504279-126504338	ref|NM_009870|ens|ENSMUST00000006911|ref|XM_917659|gb|AK003804	mm|10qD3
A_51_P359636	1	1.39089	1.44768	Mus musculus lectin, galactoside-binding, soluble, 3 binding protein (Lgals3bp), mRNA [NM_011150]								NM_011150		TACTGCAGTAGCCCCATCTGTCACAGTCACTCATCAAAAATCATTAAAGTCTCACGTGCT	19039		NM_011150	Mm.3152				Lgals3bp	Lgals3bp	chr11:118254129-118254070	ref|NM_011150|ens|ENSMUST00000043722|ens|ENSMUST00000144529|gb|AK150021	mm|11qE2
A_55_P2037513	1	1.21364	0.981491	Mus musculus phospholipase D family, member 3 (Pld3), mRNA [NM_011116]	phospholipase D family, member 3		16141073; 16141072; 15782199; 15489334; 12477932; 12466851; 12051830; 11217851; 11125038; 11076861; 11042159; 10922068; 10349636; 9813063; 9804947	GeneID:18807; MGI:1333782; GI:7242181; CCDS:CCDS21025.1	GO:16042(lipid catabolic process); GO:8152(metabolic process)	GO:3824(catalytic activity); GO:16787(hydrolase activity); GO:4630(phospholipase D activity)	GO:5783(endoplasmic reticulum); GO:16021(integral to membrane); GO:16020(membrane); GO:5624(membrane fraction)	NM_011116	Mm.6483	TGGGCCCAGACCTTTGGCCCACCCCCAAAGGGCCAAGATTATAAGTAAATAATTGTCTGT	18807		NM_011116	Mm.6483	ENSMUST00000003453		NP379446	Pld3	Pld3	chr7:28317097-28317038	ref|NM_011116|ens|ENSMUST00000003453|ens|ENSMUST00000117611|ens|ENSMUST00000117095	mm|7qA3
A_52_P456279	1	1.14372	1.03238	Mus musculus chaperonin containing Tcp1, subunit 8 (theta) (Cct8), mRNA [NM_009840]	chaperonin subunit 8 (theta)		16141073; 16141072; 15782199; 15489334; 15368895; 12788937; 12477932; 12466855; 12466854; 12466851; 11217851; 11076861; 11044607; 11042159; 10922068; 10349636; 10336634; 8566534; 7953530; 7890169; 7828721; 7601114; 1656220	GeneID:12469; MGI:107183; GI:126723461	GO:44267(cellular protein metabolic process); GO:6457(protein folding)	GO:5524(ATP binding); GO:166(nucleotide binding); GO:5515(protein binding); GO:51082(unfolded protein binding)		NM_009840	Mm.328673	GGTGGAGCTACCGAAATTGAATTGGCTAAACAAATCACATCATATGGAGAGACGTGTCCT	12469		NM_009840	Mm.328673	ENSMUST00000026704		NP812671	Cct8	Cct8	chr16:87486129-87485981	ref|NM_009840|ens|ENSMUST00000026704|gb|AK010882|gb|AK145918	mm|16qC3.3
A_51_P368855	1	1.49952	1.05914	Mus musculus H2-K region expressed gene 2 (H2-Ke2), transcript variant 1, mRNA [NM_010385]	H2-K region expressed gene 2		16141073; 16141072; 15782199; 15489334; 15112104; 12477932; 12466851; 12205107; 11591653; 11217851; 11125038; 11076861; 11042159; 10922068; 10349636; 9716645; 3034582; 2463160; 2294398; 1748305	GeneID:14976; MGI:95908; GI:6754128; CCDS:CCDS28636.1	GO:6457(protein folding)	GO:5515(protein binding); GO:51082(unfolded protein binding)	GO:5634(nucleus); GO:16272(prefoldin complex)	NM_010385	Mm.2948	AGCTAACGGAAAACAATATCGTGAAGGAGGAGCTGGCTCTGCTGGATGGATCCAACGTGG	14976		NM_010385	Mm.2948	ENSMUST00000025163		NP355285	H2-Ke2	H2-Ke2	chr17:34076721-34076578	ref|NM_010385|ref|NM_001185182|ens|ENSMUST00000025163|gb|AK167900	mm|17qB1
A_51_P214487	1	1.05108	1.10049	Mus musculus septin 2 (Sept2), transcript variant 2, mRNA [NM_010891]								NM_010891		CAGTGTGGATTGTGAGGTCTTGCAGCCACAATTCTAACCCCCTTCAGTTTTACTGCTTTT	18000		NM_010891	Mm.428652				2012-09-02	2012-09-02	chr1:95406116-95406175	ref|NM_010891|ref|NM_001159719|ref|NM_001159717|ref|NM_001159718	mm|1qD
A_51_P134007	1	1.75781	1.63531	Mus musculus nucleolin (Ncl), mRNA [NM_010880]								NM_010880		TTAAAAGAATCATTTGAGGGCTCTGTTCGTGCAAGAATAGTCACTGATCGGGAAACTGGT	17975		NM_010880	Mm.154378				Ncl	Ncl	chr1:88248012-88247953	ref|NM_010880|ens|ENSMUST00000027438|gb|AK028681|gb|AK083307	mm|1qD
A_55_P2056639	1	1.76009	0.669996	Mus musculus breast cancer anti-estrogen resistance 1 (Bcar1), mRNA [NM_009954]	breast cancer anti-estrogen resistance 1		17251438; 17070019; 16914515; 16769879; 16707485; 16687575; 16478788; 16141073; 16141072; 16132110; 15782199; 15728191; 15592455; 15273716; 15226823; 15121874; 15034138; 14741371; 14522949; 12486027; 12477932; 12466851; 12134157; 11812786; 11792571; 11787067; 11217851; 11076861; 11042159; 10922068; 10896938; 10739664; 10692442; 10639512; 10438950; 10349636; 9988732; 9697697; 9556601; 9087448; 908…	GeneID:12927; MGI:108091; GI:40254593	GO:50853(B cell receptor signaling pathway); GO:7186(G-protein coupled receptor protein signaling pathway); GO:50852(T cell receptor signaling pathway); GO:7015(actin filament organization); GO:7155(cell adhesion); GO:51301(cell division); GO:16477(cell migration); GO:8283(cell proliferation); GO:7173(epidermal growth factor receptor signaling pathway); GO:8286(insulin receptor signaling pathway)…	GO:5515(protein binding); GO:19901(protein kinase binding); GO:19903(protein phosphatase binding); GO:4871(signal transducer activity)	GO:5737(cytoplasm); GO:5925(focal adhesion); GO:30027(lamellipodium); GO:5624(membrane fraction); GO:1726(ruffle)	NM_009954	Mm.3758	CACACCTCTGCACCAAGAAAAACCCTAAAGAACTATTTTTCACTATTGATTTTTCCAATC	12927		NM_009954	Mm.3758	ENSMUST00000093123	KEGG pathway: Focal adhesion 04510; KEGG pathway: Leukocyte transendothelial migration 04670; KEGG pathway: Regulation of actin cytoskeleton 04810	NP720759	Bcar1	Bcar1	chr8:114234477-114234418	ref|NM_009954|ens|ENSMUST00000109137|ens|ENSMUST00000034433|gb|AK079554	mm|8qE1
A_51_P215922	1	1.84095	1.39994	Mus musculus caspase 6 (Casp6), mRNA [NM_009811]	caspase 6		16141073; 16141072; 15994297; 14686614; 14657026; 12819136; 12477932; 12466851; 11549719; 11526440; 11217851; 11172053; 11076861; 11042159; 10922068; 10739653; 10618441; 10578172; 10377054; 10349636; 9038361	GeneID:12368; MGI:1312921; GI:31981865; CCDS:CCDS17838.1	GO:6915(apoptosis); GO:6917(induction of apoptosis); GO:6508(proteolysis); GO:42981(regulation of apoptosis)	GO:30693(caspase activity); GO:8234(cysteine-type peptidase activity); GO:16787(hydrolase activity); GO:8233(peptidase activity)		NM_009811	Mm.281379	ACCAAAAAGCTGCATTTCTGTCCCAAACCTAGCAAGTAGGGCCATCTGTCTTGCTACATA	12368		NM_009811	Mm.281379	ENSMUST00000029626	KEGG pathway: Apoptosis 04210; KEGG pathway: Huntington's disease 05040; KEGG pathway: MAPK signaling pathway 04010; KEGG pathway: Neurodegenerative Disorders 01510	NP816513	Casp6	Casp6	chr3:129616453-129616512	ref|NM_009811|ens|ENSMUST00000029626|gb|AK011710|gb|Y13087	mm|3qG3
A_51_P411271	1	1.512	0.82224	Mus musculus nuclear factor, erythroid derived 2, like 2 (Nfe2l2), mRNA [NM_010902]			17336276; 17278884; 17259171; 17178849; 17142801; 17113054; 17097057; 17008872; 17008637; 16962985; 16945104; 16912211; 16872277; 16794261; 16781461; 16723711; 16704410; 16648473; 16647090; 16613847; 16585964; 16551616; 16516379; 16487036; 16449384; 16428448; 16426233; 16374848; 16354693; 16352618; 16324149; 16293230; 16272357; 16141073; 16141072; 16135796; 16116181; 15998787; 15944151; 15901726;…	RP23-374O4.2	GO:45941(positive regulation of transcription); GO:45893(positive regulation of transcription, DNA-dependent); GO:45995(regulation of embryonic development); GO:45449(regulation of transcription); GO:6355(regulation of transcription, DNA-dependent); GO:6350(transcription); GO:30968(unfolded protein response)	GO:3677(DNA binding); GO:5515(protein binding); GO:46983(protein dimerization activity); GO:43565(sequence-specific DNA binding); GO:3700(transcription factor activity); GO:30528(transcription regulator activity); GO:16563(transcriptional activator activity)	GO:5737(cytoplasm); GO:5634(nucleus)		Mm.1025	CTCAAGTTAATTTCTTAGGCACCATTTGGGAGAGTTTCTGTTTAAGTGTAAATACTACAG	18024		NM_010902	Mm.1025		KEGG pathway: Prion disease 05060	TC1484475	Nfe2l2	Nfe2l2	chr2:75513830-75513771	ref|NM_010902|ens|ENSMUST00000102672|gb|U20532|gb|AK154626	mm|2qC3
A_52_P646034	1	1.14888	0.973059	Mus musculus nuclear factor of activated T-cells, cytoplasmic, calcineurin-dependent 2 interacting protein (Nfatc2ip), mRNA [NM_010900]	nuclear factor of activated T-cells, cytoplasmic, calcineurin-dependent 2 interacting protein		16352630; 16141073; 16141072; 15790681; 15489334; 15327772; 12477932; 12466851; 11435475; 11217851; 11076861; 11042159; 10755616; 10725249; 10349636; 8943202	GeneID:18020; MGI:1329015; GI:33468909; CCDS:CCDS21827.1	GO:1816(cytokine production); GO:6464(protein modification process); GO:6355(regulation of transcription, DNA-dependent)	GO:5515(protein binding)	GO:5634(nucleus)	NM_010900	Mm.1389	CTGGGCTCCTGACTATTGTGTGTTACTTATAAACTGTCTAAAATGCACCTTTGTGCCGGA	18020		NM_010900	Mm.1389	ENSMUST00000075671		NP834617	Nfatc2ip	Nfatc2ip	chr7:133526713-133526654	ref|NM_010900|ens|ENSMUST00000075671|gb|AK030107|tc|TC1582145	mm|7qF3
A_51_P431903	1	1.23526	1.14334	Mus musculus programmed cell death 6 (Pdcd6), mRNA [NM_011051]	programmed cell death 6		16141073; 16141072; 15489334; 14561754; 12477932; 12466851; 12445461; 12024023; 11591653; 11217851; 11076861; 11042159; 10922068; 10360947; 10349636; 9160754; 8560270; 8084497; 2736249	GeneID:18570; MGI:109283; GI:6755000; CCDS:CCDS26642.1	GO:6915(apoptosis); GO:6919(caspase activation)	GO:5509(calcium ion binding); GO:5515(protein binding)	GO:5792(microsome); GO:5625(soluble fraction)	NM_011051	Mm.24254	GCTGTATCGTTCATACTTGGGGACCTGGCTGTACATATGTGAATATGCTGGTCAGTGATT	18570		NM_011051	Mm.24254	ENSMUST00000022060		NP816657	Pdcd6	Pdcd6	chr13:74441289-74441230	ref|NM_011051|ens|ENSMUST00000022060|gb|X14938|gb|AK150335	mm|13qC1
A_55_P2349148	1	0.906053	1.19126	Mus musculus adult male thymus cDNA, RIKEN full-length enriched library, clone:5830408B19 product:unclassifiable, full insert sequence. [AK017909]										CATCATTGTGATTTACAAACATATGCTTCCCCTTCAATAAATGTCACGGCTTTCACAGCG	74756		AK017909	Mm.291322				5830408B19Rik	5830408B19Rik	chr10:9342804-9342745	gb|AK017909|tc|TC1636327|riken|5830408B19|nap|NAP074865-1	mm|10qA1
A_55_P1972322	1	1.03276	2.83853	Mus musculus B-cell translocation gene 3 (Btg3), mRNA [NM_009770]	B-cell translocation gene 3		16141073; 16141072; 15998716; 15489334; 12477932; 12466855; 12466854; 12466851; 11377414; 11217851; 11076861; 11042159; 10940556; 10564823; 10349636; 9632145; 9067576	GeneID:12228; MGI:109532; GI:6753208; CCDS:CCDS28277.1	GO:8285(negative regulation of cell proliferation); GO:45930(negative regulation of progression through mitotic cell cycle)	GO:5515(protein binding)	GO:5737(cytoplasm)	NM_009770	Mm.2823	GGGCGATGTGTTCTAGCACCTTTGAGCATTTACTTTATGGAGAGTATATAAGTTATTTAT	12228		NM_009770	Mm.392910	ENSMUST00000061681		NP380391	Btg3	Btg3	chr17:50839065-50839124	ref|NM_009770|ref|NR_002700|ens|ENSMUST00000061681|ens|ENSMUST00000023570	mm|17qC
A_55_P1974407	1	1.28388	0.93385	Mus musculus cyclin-dependent kinase 14 (Cdk14), mRNA [NM_011074]								NM_011074		CATGTGTCTTGTCCACATCTTACCTTTTCCCATCAGCTCTGTATTATTAAACTGTTACAC	18647		NM_011074	Mm.389061				Cdk14	Cdk14	chr5:4805913-4805854	ref|NM_011074|ens|ENSMUST00000115450|ens|ENSMUST00000115452|ens|ENSMUST00000115451	mm|5qA1
A_55_P2167107	1	1.00366	1.39844	Mus musculus cyclin-dependent kinase 14 (Cdk14), mRNA [NM_011074]								NM_011074		TCAAATGAAGTAAGCAAGGTTCTGTTCTCACTGCCCACTTTCTCAGCAGCATATATTAGA	18647		NM_011074	Mm.389061				Cdk14	Cdk14	chr5:4803792-4803733	ref|NM_011074|ens|ENSMUST00000115452|ens|ENSMUST00000115451|ens|ENSMUST00000030763	mm|5qA1
A_55_P2177026	1	1.52979	1.07381	Mus musculus v-maf musculoaponeurotic fibrosarcoma oncogene family, protein G (avian) (Mafg), mRNA [NM_010756]								NM_010756		AAAGTCCAAGACGGATGCTCGGTCATAGGGACACGTGCAGTTGCCAGGCAGGTCTTTGAG	17134		NM_010756	Mm.268010				Mafg	Mafg	chr11:120490625-120490566	ref|NM_010756|ens|ENSMUST00000106180|ens|ENSMUST00000106181|ens|ENSMUST00000106182	mm|11qE2
A_55_P2026400	1	1.11236	1.01177	Mus musculus calpain, small subunit 1 (Capns1), mRNA [NM_009795]								NM_009795		TGTTACACACTCACACAGTTACCTCCCAGGCAGCCAGATGAACTCCAGGCCATGGCAGGT	12336		NM_009795	Mm.439782				Capns1	Capns1	chr7:30972158-30972099	ref|NM_009795|ens|ENSMUST00000108196|ens|ENSMUST00000001845|gb|AK132819	mm|7qB1
A_65_P19780	1	1.19409	1.08455	Mus musculus Kruppel-like factor 9 (Klf9), mRNA [NM_010638]								NM_010638		GAGCAAACAATTTTAACTTCATGAATTTGTTTGAATTCCCCCATGCTTTCTGATAACGCC	16601		NM_010638	Mm.291595				Klf9	Klf9	chr19:23240410-23240469	ref|NM_010638|ens|ENSMUST00000036884|gb|BC138725|gb|BC138724	mm|19qB
A_55_P2014361	1	0.983052	0.920398	Mus musculus 3-phosphoinositide dependent protein kinase-1 (Pdpk1), transcript variant 1, mRNA [NM_011062]								NM_011062		ACCGGATGATGGATTTCCCTCGTATGCTCGGTAGTCTTGTAATAAAAGCATGTAGAGTGT	18607		NM_011062	Mm.10504				Pdpk1	Pdpk1	chr17:24210709-24210650	ref|NM_011062|ref|NM_001080773|ens|ENSMUST00000115408|ens|ENSMUST00000115411	mm|17qA3.3
A_55_P2177023	1	1.48237	1.03165	Mus musculus v-maf musculoaponeurotic fibrosarcoma oncogene family, protein G (avian) (Mafg), mRNA [NM_010756]								NM_010756		AACAGTGATGTTGGGTTGCCCTTAACCCCTTTGTACCAAGGCCGTGCAGGCTAGGAGTCC	17134		NM_010756	Mm.268010				Mafg	Mafg	chr11:120490380-120490321	ref|NM_010756|ens|ENSMUST00000106182|gb|BC002092|gb|BC052633	mm|11qE2
A_55_P1966982	1	0.909322	0.585085	Mus musculus glutathione reductase (Gsr), mRNA [NM_010344]								NM_010344		AGCCCTTTCTTCTTCTGAGTATTCCTGGTTCATTCAGTCATTTCTGTATCTCTGCGTTTG	14782		NM_010344	Mm.283573				Gsr	Gsr	chr8:34808488-34808547	ref|NM_010344|ens|ENSMUST00000033992|gb|AK159678|gb|AK151674	mm|8qA4
A_51_P448489	1	1.08648	1.03449	Mus musculus male enhanced antigen 1 (Mea1), mRNA [NM_010787]	male enhanced antigen 1		16141073; 16141072; 15489334; 15051958; 12477932; 12466851; 12444059; 11217851; 11076861; 11042159; 10922068; 10349636; 8406442; 8268232; 2813404	GeneID:17256; MGI:96957; GI:6754674; CCDS:CCDS28835.1	GO:30154(cell differentiation); GO:7275(multicellular organismal development); GO:7283(spermatogenesis)	GO:5515(protein binding)	GO:5737(cytoplasm)	NM_010787	Mm.329083	CAAGTCAGGACCAGCACAGGACTAACAACTCTGGTCTTAACAGCCTCCTCCTTCCCATGT	17256		NM_010787	Mm.329083	ENSMUST00000002845		NP358418	Mea1	Mea1	chr17:46819853-46819912	ref|NM_010787|ens|ENSMUST00000002845|gb|AK010962|gb|AK008305	mm|17qC
A_55_P1992889	1	1.55083	2.12849	Mus musculus serine (or cysteine) peptidase inhibitor, clade G, member 1 (Serping1), mRNA [NM_009776]								NM_009776		TGGGTAAACATTGTCACCCAAGCTTCAGCTCCTCCGGTTATTTCCTTGCCACTGCCTGCC	12258		NM_009776	Mm.38888				Serping1	Serping1	chr2:84605722-84605663	ref|NM_009776|ens|ENSMUST00000111642|ens|ENSMUST00000111641|ens|ENSMUST00000023994	mm|2qD
A_51_P110301	1	1.30564	1.36279	Mus musculus complement component 3 (C3), mRNA [NM_009778]								NM_009778		ATTCACAGAATCTATGGTGGTTTATGGTTGTCCCAACTGACTACAGCCCAGCCCTCTAAT	12266		NM_009778	Mm.19131				C3	C3	chr17:57343475-57343416	ref|NM_009778|ens|ENSMUST00000024988|gb|K02782|gb|BC043338	mm|17qD
A_55_P2054311	1	1.00956	1.04291	Mus musculus mannose-6-phosphate receptor, cation dependent (M6pr), mRNA [NM_010749]								NM_010749		TCTTTGCTCCTTCCTATTGTTTCTCCTCTGCACAAGTAGAGTGGAAGGCAGACAGACATA	17113		NM_010749	Mm.249225				M6pr	M6pr	chr6:122266612-122266671	ref|NM_010749|ens|ENSMUST00000007602|ens|ENSMUST00000112610|gb|AK004656	mm|6qF1
A_55_P2052834	1	1.7001	2.37114	Mus musculus leukocyte specific transcript 1 (Lst1), mRNA [NM_010734]								NM_010734		CCTGGGTGCGTGCTCAGTCACACTATGGTCATCTAGTAAAGTCTGGTTCCCCACTTCTGC	16988		NM_010734	Mm.19379				Lst1	Lst1	chr17:35322100-35322041	ref|NM_010734|ens|ENSMUST00000097336	mm|17qB1
A_55_P2235059	1	1.01795	1.04502	Mus musculus 11 days embryo head cDNA, RIKEN full-length enriched library, clone:6230415J03 product:unclassifiable, full insert sequence. [AK078026]			16141073; 16141072; 12466851; 11217851; 11076861; 11042159; 10349636; 8889548						Mm.357559	CTTACCTACTGAGCCATCTCACCAACCCAATTCTAAACTTCTTTAAAGAAAGCTTTAAAA	109036		AK078026	Mm.357559			TC1433468	6230415J03Rik	6230415J03Rik	chr7:46831393-46831452	gb|AK078026|tc|TC1602902|riken|6230415J03|nap|NAP074982-1	mm|7qB3
A_55_P2021055	1	1.10273	0.860842	Mus musculus unknown protein mRNA, complete cds. [AF004107]										ACCAAGAAGACCCAGATGATGACCTAGATATTTGACAGACAAATGGCAGAGGAAGGCTGT	54351		AF004107	Mm.13430				Rai12	Rai12	chr11:69781962-69781903	gb|AF004107	mm|11qB3
A_55_P2006281	1	0.981233	0.771382	Mus musculus oxoglutarate dehydrogenase (lipoamide) (Ogdh), nuclear gene encoding mitochondrial protein, mRNA [NM_010956]								NM_010956		CTTCCTCCCTCTTTTGACCTCCACTGGGACACACCTGATTTATTTATTTTGGTTAAAAAA	18293		NM_010956	Mm.472458				Ogdh	Ogdh	chr11:6256511-6256570	ref|NM_010956|ens|ENSMUST00000003461|ens|ENSMUST00000101554|ens|ENSMUST00000081894	mm|11qA1
A_55_P2002963	1	1.66758	2.13948	Mus musculus coronin, actin binding protein 1A (Coro1a), mRNA [NM_009898]	coronin, actin binding protein 1A		17198697; 16902139; 16407068; 16141073; 16141072; 15829569; 15800061; 15489334; 14734608; 14512017; 12477932; 12466851; 11217851; 11076861; 11042159; 10610183; 10461187; 10349636; 10338208; 10337629; 9798653; 9778037; 8889548	GeneID:12721; MGI:1345961; GI:6753492; CCDS:CCDS21840.1		GO:3779(actin binding)		NM_009898	Mm.290482	CCCACCCTCAGGCCATATGGTGAATAAGACGAAAATAATAAAACGGCTTTATTTTCTGGT	12721		NM_009898	Mm.290482	ENSMUST00000032949		NP816046	Coro1a	Coro1a	chr7:133843348-133843289	ref|NM_009898|ens|ENSMUST00000106364|ens|ENSMUST00000032949|gb|AK165296	mm|7qF3
A_55_P2052848	1	0.873507	0.61265	Mus musculus macrophage migration inhibitory factor (Mif), mRNA [NM_010798]								NM_010798		ATCCACCGGTAGCGATGCCCACCTTCCAGCCGGGAGAAATAAATGGTTTATAAGAGACCA	17319		NM_010798	Mm.2326				Mif	Mif	chr10:75322157-75322098	ref|NM_010798|gb|L10613|gb|BC024895|gb|BC086928	mm|10qC1
A_51_P345367	1	2.26441	1.66307	Mus musculus proteasome (prosome, macropain) subunit, beta type 8 (large multifunctional peptidase 7) (Psmb8), mRNA [NM_010724]	proteosome (prosome, macropain) subunit, beta type 8 (large multifunctional protease 7)		17142736; 17079320; 16569681; 16549793; 16547243; 16141073; 16141072; 16002717; 15489334; 15356141; 12477932; 12466851; 12220526; 11217851; 11076861; 11042159; 10464095; 10349636; 10047538; 10047537; 9845074; 8854085; 8799160; 8612775; 8406612; 8344725; 8325639; 8107849; 8066463; 8045254; 7890328; 3700147; 1711220; 1633842; 1429565	GeneID:16913; MGI:1346527; GI:6755208	GO:19882(antigen processing and presentation); GO:6955(immune response); GO:6511(ubiquitin-dependent protein catabolic process)	GO:4175(endopeptidase activity); GO:16787(hydrolase activity); GO:8233(peptidase activity); GO:4298(threonine endopeptidase activity)	GO:5829(cytosol); GO:5634(nucleus); GO:5839(proteasome core complex (sensu Eukaryota)); GO:43234(protein complex)	NM_010724	Mm.180191	ACCTCAGTCCTGAAGAGGCCTACGACCTTGGCCGCAGAGCTATTGCTTATGCTACCCACA	16913		NM_010724	Mm.180191	ENSMUST00000025196		NP801331	Psmb8	Psmb8	chr17:34337771-34337830	ref|NM_010724|ens|ENSMUST00000025196|gb|U22031|gb|U22032	mm|17qB1
A_55_P1954221	1	1.49922	1.34007	Mus musculus epithelial membrane protein 1 (Emp1), mRNA [NM_010128]	epithelial membrane protein 1		16141073; 16141072; 16087880; 15489334; 15069704; 12477932; 12466851; 11217851; 11076861; 11042159; 10922068; 10521561; 10349636; 10207076; 9615230; 8996089; 8884260; 7499407	GeneID:13730; MGI:107941; GI:6753748; CCDS:CCDS20647.1	GO:16049(cell growth)		GO:16021(integral to membrane); GO:16020(membrane)	NM_010128	Mm.182785	CGCATTGGTGGGTTATTCTAGTACTGTATTTGGCTTCTTCATTAATAGGATATTTCACAT	13730		NM_010128	Mm.182785	ENSMUST00000032330		NP843274	Emp1	Emp1	chr6:135333061-135333120	ref|NM_010128|ens|ENSMUST00000111907|ens|ENSMUST00000032330|gb|AK172607	mm|6qG1
A_55_P2351193	1	1.59905	1.18885	BB702290 RIKEN full-length enriched, in vitro fertilized eggs Mus musculus cDNA clone 7420439N08 3', mRNA sequence [BB702290]										AAGACCTCCAACAGTAAAGGGCTGCCCGGCCAAAGAATGTCCTCTCTATCACCGTGGAGG	100217450		AF357397	Mm.442313				Snora47	Snora47	chr13:96100607-96100666	gb|AF357397|gb|BB702290	mm|13qD1
A_55_P2173005	1	1.2601	1.06435	Mus musculus deoxyribonuclease II alpha (Dnase2a), mRNA [NM_010062]	deoxyribonuclease II precursor			GI:2895893	GO:0006259(DNA metabolism);GO:0006308(DNA catabolism);GO:0006915(apoptosis);GO:0007275(development);GO:0030218(erythrocyte differentiation)	GO:0004518(nuclease activity);GO:0004519(endonuclease activity);GO:0004531(deoxyribonuclease II activity);GO:0016787(hydrolase activity)	GO:0005615(extracellular space);GO:0005764(lysosome)		Mm.350831	TTCCAGGAGAGCCAGGGCAACACAGAGAACCCTTGTCTCAAAGAAAAGAAGAAGAAGAAA	13423		NM_010062	Mm.350831	ENSMUST00000023805		NP048384	Dnase2a	Dnase2a	chr8:87435251-87435310	ref|NM_010062|ens|ENSMUST00000003910|ens|ENSMUST00000109744|gb|AK167277	mm|8qC3
A_55_P2013414	1	0.965489	1.21306	Mus musculus dystrophia myotonica-containing WD repeat motif (Dmwd), mRNA [NM_010058]	dystrophia myotonica-containing WD repeat motif		16141073; 16141072; 14526185; 12691844; 12477932; 12466851; 11526197; 11217851; 11076861; 11042159; 10922068; 10349636; 8673131; 8499920; 8401505; 7633444; 7573174; 1302022	GeneID:13401; MGI:94907; GI:31044425; CCDS:CCDS20888.1	GO:7126(meiosis)			NM_010058	Mm.2852	AAATTATGGAAGCCCTGAGGGCCCTCCTTGTTCCCCTGGACCTCTTATTTATACTAAAGT	13401		NM_010058	Mm.2852	ENSMUST00000032570		NP803015	Dmwd	Dmwd	chr7:19668055-19668114	ref|NM_010058|ens|ENSMUST00000108478|ens|ENSMUST00000032570|ens|ENSMUST00000108479	mm|7qA3
A_55_P2091473	1	0.912566	0.453129	Mus musculus BCL2/adenovirus E1B interacting protein 3 (Bnip3), nuclear gene encoding mitochondrial protein, mRNA [NM_009760]								NM_009760		CCATTAATCAGGATCCAAAGCTGCTTAAATCGGGCGTCCTCCCAGTCTTCTCTTTTCTAT	12176		NM_009760	Mm.378890				Bnip3	Bnip3	chr7:146082819-146082760	ref|NM_009760|ens|ENSMUST00000106112|ref|XM_904771|ref|XM_889408	mm|7qF4
A_55_P2103857	1	1.18093	0.965341	Mus musculus HGF-regulated tyrosine kinase substrate (Hgs), transcript variant 1, mRNA [NM_001159328]								NM_001159328		CCCAGAAGAACCATGTGGCTCCTGCACAGCAAGGGTAGAAGCTTTAGGTATCTCTGTCTC	15239		NM_001159328	Mm.7919				Hgs	Hgs	chr11:120345174-120345233	ref|NM_001159328|ref|NM_008244|ens|ENSMUST00000106203|ens|ENSMUST00000026900	mm|11qE2
A_55_P2103856	1	1.19878	0.973286	Mus musculus HGF-regulated tyrosine kinase substrate (Hgs), transcript variant 1, mRNA [NM_001159328]								NM_001159328		CCCTTCTCCTTGGATGTCATCTCTCAGTGCAGAGCAGTGAAAATAAAATGTATTTCAAAA	15239		NM_001159328	Mm.7919				Hgs	Hgs	chr11:120345234-120345293	ref|NM_001159328|ref|NM_008244|ens|ENSMUST00000106203|ens|ENSMUST00000106205	mm|11qE2
A_55_P2052775	1	0.822129	0.826115	Mus musculus microrchidia 2A (Morc2a), transcript variant 1, mRNA [NM_001159288]	microrchidia 2A		16141073; 16141072; 15489334; 15368895; 12477932; 12466851; 11217851; 11125038; 11076861; 11042159; 10349636; 8889548	RP23-309E11.5		GO:5524(ATP binding); GO:46872(metal ion binding); GO:8270(zinc ion binding)		NM_198162	Mm.139127	TGGCTGGAAGTGCCTGCTTGAGTTCTGCCATCAGGTTGTTTAGGGGGGATAGCATTCAGA	74522		NM_001159288	Mm.139127	ENSMUST00000093389		NP864370	Morc2a	Morc2a	chr11:3590173-3590232	ref|NM_001159288|ref|NM_198162|ens|ENSMUST00000093389|ens|ENSMUST00000096441	mm|11qA1
A_55_P2144850	1	1.07995	0.837272	Mus musculus proteasome (prosome, macropain) subunit, beta type 5 (Psmb5), mRNA [NM_011186]								NM_011186		GCGGTTGTCTGCATCTCTAGGTGGGTCTCCATGGCTATAATAAATAATAGTACCTCTTTC	19173		NM_011186	Mm.8911				Psmb5	Psmb5	chr14:55233016-55232957	ref|NM_011186|ens|ENSMUST00000022803|ref|XR_032959|ref|XR_030549	mm|14qC3
A_51_P135654	1	1.1206	0.979726	Mus musculus eukaryotic translation initiation factor 4E binding protein 2 (Eif4ebp2), mRNA [NM_010124]									Mm.259516	ACCGGGCCATTTTCCACATCTGCATCAGAAGAGATGCCTCCCATGTTAGTATCTGATAAT	13688		NM_010124	Mm.259516			TC1532961	Eif4ebp2	Eif4ebp2	chr10:60895438-60895379	ref|NM_010124|ens|ENSMUST00000020288|gb|U75530|gb|AK133912	mm|10qB4
A_55_P2165869	1	1.80787	2.81375	Mus musculus CCAAT/enhancer binding protein (C/EBP), beta (Cebpb), mRNA [NM_009883]	CCAAT/enhancer binding protein beta		17464987; 17301242; 17288991; 17244625; 17210130; 17192478; 17177178; 17110376; 17078024; 17064678; 16959612; 16899075; 16892179; 16850160; 16784777; 16751774; 16682266; 16585579; 16492136; 16439483; 16431920; 16318580; 16288022; 16205634; 16166081; 16150866; 16141073; 16141072; 16120603; 16107878; 16054051; 16046404; 16014896; 15985551; 15936952; 15879117; 15878863; 15870285; 15863502; 15850785;…	RP24-151H6.1	GO:6916(anti-apoptosis); GO:1892(embryonic placenta development); GO:45444(fat cell differentiation); GO:6917(induction of apoptosis); GO:30182(neuron differentiation); GO:45941(positive regulation of transcription); GO:45408(regulation of interleukin-6 biosynthetic process); GO:6355(regulation of transcription, DNA-dependent); GO:6350(transcription)	GO:3677(DNA binding); GO:5515(protein binding); GO:46983(protein dimerization activity); GO:46982(protein heterodimerization activity); GO:42803(protein homodimerization activity); GO:43565(sequence-specific DNA binding); GO:3700(transcription factor activity); GO:16563(transcriptional activator activity)	GO:5737(cytoplasm); GO:5634(nucleus)	NM_009883	Mm.439656	AGAGGCGTATGTATATTTTGAGAACCTTTTCCGTTTCGAGCATTAAAGTGAAGACATTTT	12608		NM_009883	Mm.439656			NP380300	Cebpb	Cebpb	chr2:167515828-167515887	ref|NM_009883|ens|ENSMUST00000070642|gb|AK143374|gb|M61007	mm|2qH3
A_55_P2002712	1	1.05507	0.95748	Mus musculus myeloid/lymphoid or mixed-lineage leukemia (trithorax homolog, Drosophila); translocated to, 10 (Mllt10), mRNA [NM_010804]	myeloid/lymphoid or mixed lineage-leukemia translocation to 10 homolog		16141073; 16141072; 15618518; 12477932; 12466851; 11217851; 11076861; 11042159; 10922068; 10349636; 9878787	RP23-349H7.1	GO:0006355(regulation of transcription, DNA-dependent)	GO:46872(metal ion binding); GO:5515(protein binding); GO:8270(zinc ion binding)	GO:5634(nucleus)	NM_010804	Mm.209175	CAGGGGAGGATGCCACACACTCCCTTGTAAGGCTCTGATTTTCTTGTTGCTTTGTTGCAC	17354		NM_010804	Mm.209175	ENSMUST00000091419		NP1221671	Mllt10	Mllt10	chr2:18132538-18132597	ref|NM_010804|ens|ENSMUST00000091418|ens|ENSMUST00000114680|ens|ENSMUST00000114669	mm|2qA3
A_51_P456957	1	0.683944	0.731506	Mus musculus peroxisomal biogenesis factor 11 alpha (Pex11a), mRNA [NM_011068]	peroxisomal biogenesis factor 11a	involved in regulation of peroxisome abundance	16141073; 16141072; 15489334; 12477932; 12466851; 12417726; 11217851; 11076861; 11042159; 10922068; 10349636; 9792670	GeneID:18631; MGI:1338788; GI:6755034; CCDS:CCDS21386.1	GO:16559(peroxisome fission); GO:7031(peroxisome organization and biogenesis)		GO:16021(integral to membrane); GO:16020(membrane); GO:5778(peroxisomal membrane); GO:5777(peroxisome)	NM_011068	Mm.20615	TTTGGCTGGTCTCCTCACGGTAGTGTATCCTCAGCTGAAACTGAAGGCCCGCTAGGGTGT	18631		NM_011068	Mm.20615	ENSMUST00000032761		NP383944	Pex11a	Pex11a	chr7:86882282-86882223	ref|NM_011068|ens|ENSMUST00000098352|gb|AF093669|gb|BC028786	mm|7qD3
A_55_P2255628	1	1.24115	1.71598	Mus musculus 12 days embryo embryonic body between diaphragm region and neck cDNA, RIKEN full-length enriched library, clone:9430013L14 product:unclassifiable, full insert sequence. [AK020413]										AAGATTCAGAGTAAAGCCTTCTTTCCTTGGGCTGCTTTTGTGAGAATATTTTATAACAGC	77241		AK020413	Mm.444249				9430013L14Rik	9430013L14Rik	chr6:47414494-47414553	gb|AK020413|riken|9430013L14	mm|6qB2.3
A_66_P127224	1	1.10659	0.817639	Mus musculus keratin 10 (Krt10), mRNA [NM_010660]								NM_010660		CGTAGAGTCCTTTCGTCTATGATTGAATCAGAAACCAAAGAAACACTTCTATTAAGCTGC	16661		NM_010660	Mm.22662				Krt10	Krt10	chr11:99246558-99246538	ref|NM_010660|ens|ENSMUST00000103131|gb|V00830|gb|AK081914	mm|11qD
A_55_P2054310	1	1.07922	1.14107	Mus musculus mannose-6-phosphate receptor, cation dependent (M6pr), mRNA [NM_010749]								NM_010749		GCCATGAGCCCTGGCTGTAAACATTTTTATAAGTTGAAACACTGGATACTCTAATTAAAA	17113		NM_010749	Mm.249225				M6pr	M6pr	chr6:122266732-122266791	ref|NM_010749|ens|ENSMUST00000007602|ens|ENSMUST00000112610|gb|AK004656	mm|6qF1
A_55_P2009091	1	1.22385	2.09447	Mus musculus mitotic arrest deficient 1-like 1 (Mad1l1), mRNA [NM_010752]	mitotic arrest deficient 1-like 1		17504913; 17210695; 16141073; 16141072; 15782199; 15654333; 15611654; 15549134; 15489334; 15342357; 15282543; 12477932; 12466851; 12234922; 11501764; 11313860; 11217851; 11076861; 11042159; 10922068; 10349636; 10049595; 8889548	GeneID:17120; MGI:1341857; GI:88014564; CCDS:CCDS19817.1	GO:7049(cell cycle); GO:51301(cell division); GO:7067(mitosis)		GO:5634(nucleus)	NM_010752	Mm.27250	GCCTGTGTCCACAGTCTCAGACTAATGAAATAAAGTGCTACCTTTATCTTCCTTCCCGGA	17120		NM_010752	Mm.27250	ENSMUST00000074823	KEGG pathway: Cell cycle 04110	NP045944	Mad1l1	Mad1l1	chr5:140484702-140484643	ref|NM_010752|ens|ENSMUST00000031534|ens|ENSMUST00000110829|ens|ENSMUST00000100508	mm|5qG2
A_55_P2249220	1	1.14814	0.943875	Mus musculus 0 day neonate thymus cDNA, RIKEN full-length enriched library, clone:A430102J17 product:unclassifiable, full insert sequence. [AK079887]										CACCTTCACAATAATGGTAATGCCTCTTCCCAAATAATTAAAGCTTATGTCATGTTGACA	109200		AK079887	Mm.442048				A430102J17Rik	A430102J17Rik	chr18:7895697-7895756	gb|AK079887|tc|TC1622460|tc|TC1675095|riken|A430102J17	mm|18qA1
A_55_P2279035	1	0.679549	0.818399	Mus musculus adult male colon cDNA, RIKEN full-length enriched library, clone:9030419F21 product:unclassifiable, full insert sequence. [AK018519]			16141073; 16141072; 12466851; 11217851; 11076861; 11042159; 10349636						Mm.284710	AAGATGCTAACTGTTGTCTTGCTTAGCCTTCTTCCATCTGGCTGGTAGCCAAATGGTTGT	71512		AK018519	Mm.439331			TC1445118	9030419F21Rik	9030419F21Rik	chr15:88910922-88910981	gb|AK018519|tc|TC1661912|riken|9030419F21	mm|15qE3
A_51_P399625	1	1.0739	0.957384	Mus musculus cornichon homolog (Drosophila) (Cnih), mRNA [NM_009919]	cornichon homolog		16141073; 16141072; 12477932; 12466851; 11455434; 11217851; 11076861; 11042159; 10922068; 10349636; 10022955	GeneID:12793; MGI:1277202; GI:27545445; CCDS:CCDS26980.1	GO:6955(immune response); GO:7242(intracellular signaling cascade); GO:7165(signal transduction)		GO:16021(integral to membrane); GO:16020(membrane)	NM_009919	Mm.3261	ATTTTCGAAAATGAATGAGAGAACTGTGTAAACACCCCGCTGTTCCTTCAGTGCAACACA	12793		NM_009919	Mm.3261	ENSMUST00000015903		NP354933	Cnih	Cnih	chr14:47395422-47395363	ref|NM_009919|ens|ENSMUST00000146629|ens|ENSMUST00000015903|gb|AK152432	mm|14qC1
A_55_P1960999	1	1.48452	0.893522	Mus musculus polymeric immunoglobulin receptor (Pigr), mRNA [NM_011082]								NM_011082		GAGGAGGAGGAGGAGAAGGAGAAGGAGAAGAAGAAGAAGAAGAAGAAGAAGAAGAAGAAG	18703		NM_011082	Mm.276414				Pigr	Pigr	chr14:070241981-070241922	ref|NM_011082|ref|NM_001004193|ens|ENSMUST00000027675|ens|ENSMUST00000071885	mm|14qD2
A_51_P471779	1	1.02457	0.939333	Mus musculus PHD finger protein 5A (Phf5a), mRNA [NM_026737]	PHD-finger 5A		16141073; 16141072; 15489334; 12477932; 12466851; 12054543; 11217851; 11076861; 11042159; 10922068; 10349636; 8889548	GeneID:68479; MGI:2156864; GI:24415990; CCDS:CCDS27674.1	GO:8380(RNA splicing); GO:6397(mRNA processing); GO:398(nuclear mRNA splicing, via spliceosome); GO:45893(positive regulation of transcription, DNA-dependent); GO:6355(regulation of transcription, DNA-dependent); GO:6350(transcription)	GO:3677(DNA binding); GO:3700(transcription factor activity)	GO:16363(nuclear matrix); GO:5730(nucleolus); GO:5634(nucleus); GO:5686(snRNP U2); GO:5681(spliceosome)	NM_026737	Mm.271715	AGACTGGAGGAGACGTTGCTCGCTTAGTCCCTAGTTCCCTTTTTGTTTTGAGTTGGAAAA	68479		NM_026737	Mm.271715	ENSMUST00000023117		NP542503	Phf5a	Phf5a	chr15:81696071-81696012	ref|NM_026737|ens|ENSMUST00000023117|gb|AK003520|gb|AK163247	mm|15qE1
A_55_P2248320	1	1.25498	1.22298	Mus musculus 7 days embryo whole body cDNA, RIKEN full-length enriched library, clone:C430016H01 product:unclassifiable, full insert sequence. [AK049485]										GAACCTTATATGGTCAAGACTCAGCTTTCAGACTTTCAGTAAAATGCAAGGCACCACTCC	320358		AK049485	Mm.405842				C430003N24Rik	C430003N24Rik	chr10:107621913-107621972	gb|AK049485|riken|C430016H01	mm|10qD1
A_55_P1979432	1	0.969864	0.884037	Mus musculus peroxiredoxin 2 (Prdx2), nuclear gene encoding mitochondrial protein, mRNA [NM_011563]	peroxiredoxin 2		17325201; 17229725; 17050172; 16785024; 16565519; 16290204; 16141073; 16141072; 16109412; 15902258; 15858817; 15782199; 15489334; 15259009; 15226823; 14651920; 12586629; 12477932; 12466851; 12107731; 11217851; 11076861; 11042159; 10632718; 10501973; 10349636; 9792801; 9714804; 9115640; 7671812	GeneID:21672; MGI:109486; GI:148747558	GO:6916(anti-apoptosis); GO:6800(oxygen and reactive oxygen species metabolic process); GO:6979(response to oxidative stress)	GO:16209(antioxidant activity); GO:16491(oxidoreductase activity); GO:4601(peroxidase activity); GO:51920(peroxiredoxin activity); GO:8430(selenium binding); GO:8379(thioredoxin peroxidase activity)		NM_011563	Mm.347009	CCCTGAGCACACCTAGCTGGGCCCAGGTCTATAGGAAACCAATAAAGTATTAGGGACAGT	21672		NM_011563	Mm.347009	ENSMUST00000005292		NP355303	Prdx2	Prdx2	chr8:87498153-87498212	ref|NM_011563|ens|ENSMUST00000109734|ens|ENSMUST00000109733|ens|ENSMUST00000005292	mm|8qC3
A_55_P2099080	1	1.09801	0.964434	Mus musculus interleukin-1 receptor-associated kinase 1 (Irak1), transcript variant 4, mRNA [NM_008363]								NM_008363		TATGCTTTCCTAATGCTTTATATCTCTGGGCTCTTAAGTGTCCACCCAAAACTCAGGCCC	16179		NM_008363	Mm.38241				Irak1	Irak1	chrX:71259592-71259533	ref|NM_008363|ref|NM_001177973|ref|NM_001177975|ens|ENSMUST00000114352	mm|XqA7.3
A_55_P2326517	1	1.23616	1.13843	Mus musculus 12 days embryo spinal ganglion cDNA, RIKEN full-length enriched library, clone:D130055A15 product:unclassifiable, full insert sequence. [AK051536]										GTGCTCTGTGGGTTTGGGAGTCTCTTGAGTATTGTTTCATGTGATTTTATTTTTAAAGTA	22196		AK051536	Mm.442797				Ube2i	Ube2i	chr17:25407250-25407191	gb|AK051536|gb|AK089821|tc|TC1599272|tc|TC1647067	mm|17qA3.3
A_55_P1984361	1	1.03058	1.22981	PREDICTED: Mus musculus similar to hCG31107 (LOC676033), misc RNA [XR_004864]								XR_004864		AAGACTGGAGTGTGCAGCTAGCTACTGAGGATTGATCAGCAGCTCCCATGGCACAGGCCA	676033		XR_004864	Mm.429593				LOC676033	LOC676033	chr12:27170863-27170804	ref|XR_004864|ref|XR_034792|nap|NAP111547-1	mm|12qA2
A_55_P2016976	1	0.763333	0.597857	Mus musculus RIKEN cDNA A530054K11 gene (A530054K11Rik), mRNA [NM_183146]								NM_183146		CTTGAGCATCAATATATCTGTCTCTATCCACCATGTTCCCTACAATATGTTTTCTACAAT	212281		NM_183146	Mm.342918				A530054K11Rik	A530054K11Rik	chr13:67718055-67717996	ref|NM_183146|ens|ENSMUST00000012314|gb|AK138962|gb|CK616514	mm|13qB3
A_55_P1975837	1	0.75983	0.854003	PREDICTED: Mus musculus predicted gene, EG667483 (EG667483), misc RNA [XR_002032]								XR_002032		TATACACTAAGTGGCCAGACTGGAGCCACAGCCAGTGAATTTCTCTTCATCTCTAACCAT	667483		XR_002032					Gm8659	Gm8659	chrX:154589043-154589102	ref|XR_002032|ref|XR_032927|nap|NAP023030-001	mm|XqF4
A_51_P412595	1	1.11569	1.22018	Mus musculus eukaryotic translation elongation factor 1 beta 2 (Eef1b2), mRNA [NM_018796]	eukaryotic translation elongation factor 1 beta 2		16141073; 16141072; 15489334; 15345747; 14729942; 12477932; 12466851; 11217851; 11100270; 11076861; 11042159; 10922068; 10870971; 10349636; 8889548	RP23-13C17.3	GO:6412(translation); GO:6414(translational elongation)	GO:3746(translation elongation factor activity)	GO:5853(eukaryotic translation elongation factor 1 complex)	NM_018796	Mm.2718	AGGAAGCAGAGAAGCTACGAGAAGAACGCCTTGCACAGTATGAGTCCAAGAAAGCTAAAA	55949		NM_018796	Mm.2718	ENSMUST00000027108		TC1429029	Eef1b2	Eef1b2	chr1:63225413-63225472	ref|NM_018796|ens|ENSMUST00000129339|gb|AF029844|gb|AK027911	mm|1qC2
A_52_P540470	1	1.77689	1.75282	Mus musculus zinc finger protein 407 (Zfp407), mRNA [NM_001033341]								NM_001033341		TGTTCTCAACATTGTAAAATAGCCCCATTCCTCAAAGGCAAAATTGTTCTTGTTGTTTTC	240476		NM_001033341	Mm.329575				Zfp407	Zfp407	chr18:84377182-84377123	ref|NM_001033341|ens|ENSMUST00000125763|ens|ENSMUST00000049917|ref|XM_976217	mm|18qE4
A_55_P1996862	1	1.26255	1.07439	Mus musculus proteasome (prosome, macropain) 28 subunit, beta (Psme2), transcript variant 1, mRNA [NM_011190]								NM_011190		CCCGAAGGGTGAAGAAAAGCCATCGATGTACTGAGCTAAGGATTAGAAGGAAAATAAATG	19188		NM_011190	Mm.371573				Psme2	Psme2	chr14:56206355-56206296	ref|NM_011190|ref|NM_001029855|ens|ENSMUST00000111378|ens|ENSMUST00000104958	mm|14qC3
A_55_P1973462	1	1.13773	0.92173	Mus musculus peroxisomal biogenesis factor 11 beta (Pex11b), transcript variant 1, mRNA [NM_011069]	peroxisomal biogenesis factor 11b		16141073; 16141072; 15489334; 14651853; 12477932; 12466851; 12417726; 12024045; 11839773; 11753387; 11217851; 11076861; 11042159; 10349636; 9792670; 8889548	GeneID:18632; MGI:1338882; GI:31981575; CCDS:CCDS17643.1	GO:16559(peroxisome fission); GO:7031(peroxisome organization and biogenesis)	GO:5515(protein binding)	GO:16021(integral to membrane); GO:16020(membrane); GO:5739(mitochondrion); GO:5778(peroxisomal membrane); GO:5777(peroxisome)	NM_011069	Mm.20901	TGGTCCTTGCCCACAGAGCAAGCAAGCCTTCTAGGCTAACAAATTAAAGATCAGTTTGCT	18632		NM_011069	Mm.20901	ENSMUST00000048766		NP816660	Pex11b	Pex11b	chr3:96448587-96448646	ref|NM_011069|ref|NM_001162387|ref|NR_027844|ref|NR_027845	mm|3qF2.1
A_55_P2025611	1	1.24118	0.973926	Mus musculus proteasome (prosome, macropain) 28 subunit, beta (Psme2), transcript variant 1, mRNA [NM_011190]								NM_011190		AATCTTTTCCAGGAGGCTGATGACTTCCTCTGCACTTTCTTGCCACGGAAAATCATATCC	19188		NM_011190	Mm.371573				Psme2	Psme2	chr14:56209346-56208888	ref|NM_011190|ref|NM_001029855|ens|ENSMUST00000104958|ens|ENSMUST00000111378	mm|14qC3
A_52_P436628	1	1.10777	1.06147	Mus musculus vascular endothelial growth factor B (Vegfb), transcript variant 1, mRNA [NM_011697]	vascular endothelial growth factor B		17187775; 17051153; 16778080; 16337622; 16141073; 16141072; 16109918; 15782199; 15601856; 15601855; 15529014; 15489334; 15102471; 13130487; 12805240; 12547729; 12477932; 12466851; 12123775; 12063409; 11937493; 11804779; 11457758; 11437454; 11289156; 11217851; 11076861; 11042159; 10685072; 10666423; 10575000; 10349636; 10340753; 10229225; 9689915; 9560157; 9016794; 8702615; 8637916; 8607868; 86028…	GeneID:22340; MGI:106199; GI:6755969; CCDS:CCDS29516.1	GO:1525(angiogenesis); GO:30154(cell differentiation); GO:8283(cell proliferation); GO:7275(multicellular organismal development); GO:74(regulation of progression through cell cycle)	GO:8083(growth factor activity); GO:8201(heparin binding); GO:5515(protein binding)	GO:5615(extracellular space); GO:16020(membrane)	NM_011697	Mm.15607	TGCTTTTATGGCCCTGCTTCACAGGGAGAAGAGTGGAGCACAGGCGAACCTCCTCAGTCT	22340		NM_011697	Mm.15607		KEGG pathway: Cytokine-cytokine receptor interaction 04060; KEGG pathway: Focal adhesion 04510; KEGG pathway: Pancreatic cancer 05212; KEGG pathway: Renal cell carcinoma 05211; KEGG pathway: mTOR signaling pathway 04150	NP383503	Vegfb	Vegfb	chr19:7057304-7057245	ref|NM_011697|ref|NM_001185164|ens|ENSMUST00000025914|ens|ENSMUST00000130048	mm|19qA
A_55_P2084122	1	0.956241	0.708895	Mus musculus dihydrouridine synthase 4-like (S. cerevisiae) (Dus4l), mRNA [NM_028002]	dihydrouridine synthase 4-like		16141073; 16141072; 15489334; 12477932; 12466851; 11217851; 11076861; 11042159; 10349636	GeneID:71916; MGI:1919166; GI:21312100; CCDS:CCDS25865.1	GO:8152(metabolic process); GO:8033(tRNA processing); GO:6568(tryptophan metabolic process)	GO:50660(FAD binding); GO:3824(catalytic activity); GO:4425(indole-3-glycerol-phosphate synthase activity); GO:16491(oxidoreductase activity)		NM_028002	Mm.62979	GGGATGGGTGGGGATGGGAGTTTTACTAAAGGTATTCTGTTTTTAAGTGTTTTAAATAAA	71916		NM_028002	Mm.62979	ENSMUST00000020977		NP477810	Dus4l	Dus4l	chr12:32324990-32324931	ref|NM_028002|ens|ENSMUST00000020977|gb|AK010138|tc|TC1586181	mm|12qA3
A_52_P257812	1	0.94628	0.352434	Mus musculus lipoprotein lipase (Lpl), mRNA [NM_008509]								NM_008509		CGAGGTTTCCACAAATAAAACCTACTCCTTCTTGATTTACACGGAGGTGGACATCGGAGA	16956		NM_008509	Mm.1514				Lpl	Lpl	chr8:71425050-71425109	ref|NM_008509|ens|ENSMUST00000015712|ref|XM_001476462|gb|CT010344	mm|8qB3.3
A_55_P2410151	1	1.06349	0.877985	Mus musculus adult male aorta and vein cDNA, RIKEN full-length enriched library, clone:A530005G02 product:unclassifiable, full insert sequence. [AK040646]										TACATGGGCTCTTAGGATGTACACTGACCTGTCCACAACTCTACTGTAAAAAGTTACACC			AK040646	Mm.441769						chr1:130071277-130071336	gb|AK040646|tc|TC1648792|riken|A530005G02	mm|1qE4
A_55_P2292608	1	1.13167	0.772855	Mus musculus 3 days neonate thymus cDNA, RIKEN full-length enriched library, clone:A630033C17 product:unclassifiable, full insert sequence. [AK041735]			16141073; 16141072; 12466851; 11217851; 11076861; 11042159; 10349636						Mm.440446	CCCTGTCTCGAAAAAACCAAAAACCAAAACAAACAAACTTTTAAGTAGCTGCAGTGAATA	78439		AK041735	Mm.440446			TC1511826	A930037H05Rik	A930037H05Rik	chr11:119322624-119322565	gb|AK041735|gb|BC075659|tc|TC1608485|riken|A630033C17	mm|11qE2
A_55_P2091402	1	0.937254	0.918455	Mus musculus karyopherin (importin) alpha 2 (Kpna2), mRNA [NM_010655]								NM_010655		CTGTTCTCTGAATTTATTTCTATGTGAAATTTCGTACCCTGTCCTGTCCTGTAAATAAAG	16647		NM_010655	Mm.12508				Kpna2	Kpna2	chr11:106849964-106849910	ref|NM_010655|ens|ENSMUST00000018506|ens|ENSMUST00000145331|ref|XM_001473171	mm|11qE1
A_55_P2135351	1	0.977456	0.740264	Mus musculus MMTV receptor variant 2 (Mtvr2) mRNA, complete cds. [AF212920]										TTATACCCATCAGGCAAAGCGGTCAAGATTGCAGCCTGTGCCCAGTGTCCTGCGGTTCCA	17826		AF212920	Mm.391142				Mtvr2	Mtvr2	chr19:5728465-5728406	gb|AF212920|gb|AF212921	mm|19qA
A_51_P175871	1	1.05617	0.675555	Mus musculus glutamate oxaloacetate transaminase 2, mitochondrial (Got2), nuclear gene encoding mitochondrial protein, mRNA [NM_010325]	glutamate oxaloacetate transaminase 2, mitochondrial		16916647; 16800626; 16266699; 16141073; 16141072; 15226823; 14701727; 14651853; 12865426; 12477932; 12466851; 11217851; 11076861; 11042159; 10922068; 10642497; 10349636; 9892232; 9069116; 8672132; 8274135; 7671812; 6630998; 6276492; 4193185; 4084216; 3782150; 2828632; 2571576; 2563260; 2139228; 1820020; 1180875; 869894; 170908	GeneID:14719; MGI:95792; GI:6754036; CCDS:CCDS22568.1	GO:6520(amino acid metabolic process); GO:9058(biosynthetic process)	GO:4069(aspartate transaminase activity); GO:3824(catalytic activity); GO:30170(pyridoxal phosphate binding); GO:8483(transaminase activity); GO:16740(transferase activity); GO:16769(transferase activity, transferring nitrogenous groups)	GO:5615(extracellular space); GO:5743(mitochondrial inner membrane); GO:5739(mitochondrion)	NM_010325	Mm.230169	GAGTTACATAAGAATGGAGAGCATAGGTTTTCTGCTCCTGCATAGCCTCCTCTCTCATCA	14719		NM_010325	Mm.230169	ENSMUST00000034097	KEGG pathway: Alanine and aspartate metabolism 00252; KEGG pathway: Alkaloid biosynthesis I 00950; KEGG pathway: Arginine and proline metabolism 00330; KEGG pathway: Carbon fixation 00710; KEGG pathway: Cysteine metabolism 00272; KEGG pathway: Glutamate metabolism 00251; KEGG pathway: Novobiocin biosynthesis 00401; KEGG pathway: Phenylalanine metabolism 00360; KEGG pathway: Phenylalanine, tyrosin…	NP1394124	Got2	Got2	chr8:98388398-98388339	ref|NM_010325|ens|ENSMUST00000034097|gb|AK149886|gb|AK149926	mm|8qD1
A_51_P336161	1	1.07416	0.808536	Mus musculus mannosidase 2, alpha B1 (Man2b1), mRNA [NM_010764]	mannosidase 2, alpha B1		16631325; 16141073; 16141072; 16014715; 15782199; 15489334; 12477932; 12466851; 12051830; 11423996; 11217851; 11076861; 11042159; 10922068; 10513892; 10400983; 10349636; 10209272; 9799835; 9355733; 9305783; 8829553	GeneID:17159; MGI:107286; GI:113195690; CCDS:CCDS22494.1	GO:5975(carbohydrate metabolic process); GO:7611(learning and/or memory); GO:6013(mannose metabolic process); GO:8152(metabolic process); GO:6464(protein modification process)	GO:4559(alpha-mannosidase activity); GO:16787(hydrolase activity); GO:16798(hydrolase activity, acting on glycosyl bonds); GO:15923(mannosidase activity); GO:46872(metal ion binding); GO:8270(zinc ion binding)	GO:5764(lysosome)	NM_010764	Mm.4219	ACACTGAAGCCTATGGAAATACGTACCTTCCTGGCCTCTGTACAATGGCAAGAACACAGG	17159		NM_010764	Mm.4219	ENSMUST00000034121	KEGG pathway: Glycan structures - degradation 01032; KEGG pathway: N-Glycan degradation 00511	NP578249	Man2b1	Man2b1	chr8:87621348-87621407	ref|NM_010764|ens|ENSMUST00000034121|gb|AK171166|gb|AK147928	mm|8qC3
A_51_P105589	1	0.753557	0.44315	Mus musculus dodecenoyl-Coenzyme A delta isomerase (3,2 trans-enoyl-Coenyme A isomerase) (Dci), nuclear gene encoding mitochondrial protein, mRNA [NM_010023]	dodecenoyl-Coenzyme A delta isomerase (3,2 trans-enoyl-Coenyme A isomerase)		16952422; 16141073; 16141072; 14651853; 12865426; 12477932; 12466851; 11916962; 11217851; 11076861; 11042159; 10922068; 10725249; 10349636; 8224148	GeneID:13177; MGI:94871; GI:31981810; CCDS:CCDS28480.1	GO:6635(fatty acid beta-oxidation); GO:6631(fatty acid metabolic process); GO:6629(lipid metabolic process); GO:8152(metabolic process)	GO:3824(catalytic activity); GO:4165(dodecenoyl-CoA delta-isomerase activity); GO:16853(isomerase activity)	GO:5743(mitochondrial inner membrane); GO:5739(mitochondrion)	NM_010023	Mm.291743	CAAGGCTCGCTCAGTGATGACCAAGTGGTTAGCTATCCCAGACCATTCTCGGCAGCTGAC	13177		NM_010023	Mm.291743	ENSMUST00000024946	KEGG pathway: Fatty acid metabolism 00071	NP816541	Dci	Dci	chr17:24574515-24575912	ref|NM_010023|ens|ENSMUST00000024946|gb|Z14049|gb|BC022712	mm|17qA3.3
A_55_P2359610	1	0.963318	0.726559	Mus musculus Aspax1 mRNA, partial sequence, IMAGE clone:789910. [AB080658]									Mm.373081	CTGCTCCAGTCTCTCCTGACTCAGGCCTTGCACTTTCGTTGTTTCATGAACACTGAGAAG	99041		AB080658	Mm.417883			TC1502926	AI646519	AI646519	chr2:147187390-147187331	gb|AB080658|gb|BX521018|tc|TC1697994	mm|2qG2
A_55_P1992487	1	1.31391	1.0674	PREDICTED: Mus musculus predicted gene, EG623818 (EG623818), mRNA [XM_888318]								XM_888318		ACTGGTTGGGATCACTGCCCGGAACATTCCAAGAGGAGCCCAGCTAGCTGCTGAGAACTT	623818		XM_888318	Mm.436520				Gm6453	Gm6453	chr1:138689943-138690002	ref|XM_888318|ref|XM_915480|gb|BC003861|ens|ENSMUST00000097558	mm|1qE4
A_55_P2053850	1	1.00198	0.810245	PREDICTED: Mus musculus predicted gene, EG623133 (EG623133), mRNA [XM_887570]								XM_887570		TTCAAATCTGTTACTCTAGAAGCCCCTGAAGAAGCCGGACAGTGTCACACAGTGAATATG	623133		XM_887570	Mm.390003				Gm6396	Gm6396	chr8:4653086-4653145	ref|XM_887570|ref|XM_904990|nap|NAP094517-001	mm|8qA1.1
A_55_P2163009	1	0.935199	0.92405	Mus musculus MAP kinase-activated protein kinase 5 (Mapkapk5), mRNA [NM_010765]								NM_010765		TGGAAGTACAACCGCGAATGCAAGCTCCTGAGGGATGCTCTGCAGAGTTTTAGCTGGAAT	17165		NM_010765	Mm.272206				Mapkapk5	Mapkapk5	chr5:121975732-121975673	ref|NM_010765|ens|ENSMUST00000111787|ens|ENSMUST00000111786|ens|ENSMUST00000111782	mm|5qF
A_51_P195573	1	1.21996	1.16039	Mus musculus DNA methyltransferase (cytosine-5) 1 (Dnmt1), mRNA [NM_010066]	DNA methyltransferase (cytosine-5) 1		17311920; 17245608; 17182866; 17046852; 17030625; 16940357; 16887828; 16735507; 16606618; 16585546; 16491076; 16329111; 16288735; 16283622; 16226703; 16174748; 16141073; 16141072; 16120212; 16014513; 15975555; 15956212; 15919778; 15782199; 15735669; 15671176; 15634679; 15533817; 15522198; 15516931; 15509869; 15489334; 15456861; 15383570; 15380515; 15378011; 15339928; 15326356; 15317747; 15310660;…	GeneID:13433; MGI:94912; GI:110347402	GO:6306(DNA methylation); GO:16458(gene silencing); GO:45892(negative regulation of transcription, DNA-dependent); GO:6355(regulation of transcription, DNA-dependent); GO:6350(transcription)	GO:3886(DNA (cytosine-5-)-methyltransferase activity); GO:3677(DNA binding); GO:3824(catalytic activity); GO:46872(metal ion binding); GO:8168(methyltransferase activity); GO:5515(protein binding); GO:8134(transcription factor binding); GO:16564(transcriptional repressor activity); GO:16740(transferase activity); GO:8270(zinc ion binding)	GO:792(heterochromatin); GO:5634(nucleus); GO:5657(replication fork)	NM_010066	Mm.128580	TGTCCAGTGCTCGGGAGAGCGCATCAGCTGCAGTTAAAGCAAAAGAGGAGGCTGCTACCA	13433		NM_010066	Mm.128580	ENSMUST00000004202	KEGG pathway: Methionine metabolism 00271	NP816048	Dnmt1	Dnmt1	chr9:20712341-20711973	ref|NM_010066|ens|ENSMUST00000004202|gb|AF175432|gb|AF162282	mm|9qA3
A_55_P1961463	1	0.955906	0.873685	Mus musculus BCL2/adenovirus E1B interacting protein 3-like (Bnip3l), mRNA [NM_009761]								NM_009761		GTTCATTGTCTCCTCTTAGTACCACCAGTCACCTGCATCATTCATGCTAGAAGCTGTGTT	12177		NM_009761	Mm.29820				Bnip3l	Bnip3l	chr14:67606269-67606210	ref|NM_009761|ens|ENSMUST00000101577|ens|ENSMUST00000111115|ens|ENSMUST00000022634	mm|14qD1
A_51_P112355	1	0.789995	0.411655	Mus musculus interferon gamma induced GTPase (Igtp), mRNA [NM_018738]	interferon gamma induced GTPase		16959883; 16469053; 16141073; 16141072; 15908352; 15177550; 14707092; 12819192; 12466851; 12438372; 11217851; 11076861; 11042159; 10922068; 10639151; 10349636; 10189358; 8702776	RP24-499A8.4		GO:3924(GTPase activity)	GO:5829(cytosol)	NM_018738	Mm.440768	ATATTCAACTGTAATAGCCCGTTCCTTCAAAGTGCAAGTATTTGCCAGGATAATCAGCCA	16145		NM_018738	Mm.33902	ENSMUST00000035266		NP817017	Igtp	Igtp	chr11:58020927-58020986	ref|NM_018738|ens|ENSMUST00000035266|gb|AK152337|gb|AK151779	mm|11qB1.3
A_55_P2121827	1	0.946352	1.27382	Mus musculus DiGeorge syndrome critical region gene 2 (Dgcr2), transcript variant 1, mRNA [NM_010048]								NM_010048		ATCTGTGTGTGTGTCCTAATGTGGCCAAATGTTTGCAGGTGATAATGGTTCACAGGAGCT	13356		NM_010048	Mm.254515				Dgcr2	Dgcr2	chr16:17841549-17841490	ref|NM_010048|ref|NM_001109750|ens|ENSMUST00000117082|ens|ENSMUST00000066127	mm|16qA3
A_55_P1984259	1	1.24657	0.977455	Brain cDNA, clone MNCb-1768cDNA sequence AB041803 ; [Source:UniProtKB/TrEMBL;Acc:Q8K5E3] [ENSMUST00000115107]								XR_035177		TGTAGGCCCTAGGATATCTGTCCCACCATTTTCCCTGTAACAAAAGTAAGGAATCTGTAA			XR_035177	Mm.443019						chr6:31115582-31115523	ens|ENSMUST00000115107|ref|XR_035177|ref|XR_035288|gb|AB041803	mm|6qA3.3
A_55_P2111459	1	0.946996	1.13058	Mus musculus transient receptor potential cation channel, subfamily V, member 2 (Trpv2), mRNA [NM_011706]	transient receptor potential cation channel, subfamily V, member 2		16460286; 16446141; 16141073; 16141072; 15782199; 15561438; 15489334; 15254097; 15194687; 14622291; 12477932; 12466851; 12016205; 11707512; 11217851; 11076861; 11042159; 10922068; 10559903; 10349636; 10201375	RP23-234K24.7	GO:6816(calcium ion transport); GO:6812(cation transport); GO:6811(ion transport); GO:6355(regulation of transcription, DNA-dependent); GO:9266(response to temperature stimulus); GO:6810(transport)	GO:3677(DNA binding); GO:5262(calcium channel activity); GO:5509(calcium ion binding); GO:5261(cation channel activity); GO:5216(ion channel activity); GO:3700(transcription factor activity)	GO:16021(integral to membrane); GO:5622(intracellular); GO:16020(membrane); GO:5886(plasma membrane)	NM_011706	Mm.288064	AGGGAATTTTGCCAGCCACACCCGAGGCTACTGAATTTTGGTGGAAATATAAATATTTTT	22368		NM_011706	Mm.288064	ENSMUST00000018651		NP379512	Trpv2	Trpv2	chr11:62413739-62413798	ref|NM_011706|ens|ENSMUST00000102643|ens|ENSMUST00000018651|gb|AB021665	mm|11qB2
A_55_P2110081	1	0.957811	0.723624	Mus musculus CDGSH iron sulfur domain 3 (Cisd3), mRNA [NM_001085500]								NM_001085500		ATCTTGTTAGCAATTGTACCCTGAAAAACCTGTATTCTCCTGTTGGGCAGCTGAGAGCCA	217149		NM_001085500	Mm.29659				Cisd3	Cisd3	chr11:97549826-97549885	ref|NM_001085500|ens|ENSMUST00000107585|ens|ENSMUST00000107583|ens|ENSMUST00000107584	mm|11qD
A_55_P2061333	1	1.66305	1.96948	PREDICTED: Mus musculus predicted gene, EG432864 (EG432864), misc RNA [XR_002157]								XR_002157		ATGTGTGTGGGCAAAAACTCCAGTCACTATTTGTGACTAATTGCATAACAGGTTCTTTTA	432864		XR_002157					Gm5461	Gm5461	chr14:61943534-61943475	ref|XR_002157|ref|XR_033691|nap|NAP111319-1	mm|14qD1
A_55_P1968245	1	1.01704	0.827222	Mus musculus ferritin light chain 1 (Ftl1), mRNA [NM_010240]	ferritin light chain 1		16141073; 16141072; 15489334; 15226823; 12477932; 12466851; 11217851; 11076861; 11042159; 10922068; 10652280; 10349636; 9811942; 9457670; 8969195; 8892964; 8631027; 8626471; 8612737; 7648356; 7636015; 2708374	GeneID:14325; MGI:95589; GI:114326466	GO:6879(iron ion homeostasis); GO:6826(iron ion transport)	GO:5488(binding); GO:8199(ferric iron binding); GO:5506(iron ion binding); GO:46872(metal ion binding); GO:16491(oxidoreductase activity); GO:46914(transition metal ion binding)		NM_010240	Mm.30357	CTGGAGCCTCTGTCAAGTCTTGGACCAAGTAAAAATAAAGCTTTTTGAGACAGCAAAAAA	14325		NM_010240	Mm.472710	ENSMUST00000073842		NP569956	Ftl1	Ftl1	chr7:52713368-52713309	ref|NM_010240|ref|XM_620101|ref|XM_909091|ref|XM_973894	mm|7qB4
A_55_P2273705	1	2.10909	1.70346	Mus musculus adult male spinal cord cDNA, RIKEN full-length enriched library, clone:A330044H09 product:unclassifiable, full insert sequence. [AK039451]										CAGAGGAAAGAGGGAACACACAGCTGCTAAAAGGGTGAACAGAAAATCATTTATCTAAAT	329068		AK039451	Mm.259790				A330044H09	A330044H09	chr19:46957956-46957897	gb|AK039451|tc|TC1623640|riken|A330044H09|nap|NAP122542-001	mm|19qC3
A_55_P2068977	1	1.65517	2.23519	Mus musculus armadillo repeat containing, X-linked 3 (Armcx3), mRNA [NM_027870]								NM_027870		ACTACTTGTCCTGAAACATGTCGCATTTTATTTTGCTGCCCACATTGAAACATTTTTCTG	71703		NM_027870	Mm.67949				Armcx3	Armcx3	chrX:131294455-131294514	ref|NM_027870|ens|ENSMUST00000086880|ens|ENSMUST00000081834|ens|ENSMUST00000086884	mm|XqE3
A_55_P2149615	1	2.45284	0.59045	Mus musculus nerve growth factor receptor (TNFRSF16) associated protein 1 (Ngfrap1), transcript variant 1, mRNA [NM_009750]	nerve growth factor receptor (TNFRSF16) associated protein 1		16141073; 16141072; 15782199; 15563833; 15489334; 15178455; 12935912; 12911636; 12477932; 12466851; 11830582; 11278287; 11217851; 11076861; 11042159; 10764727; 10725249; 10349636; 10072429; 9811942; 9722956; 7808216; 7671812	RP23-105O4.4	GO:6915(apoptosis); GO:6917(induction of apoptosis); GO:8625(induction of apoptosis via death domain receptors)	GO:5123(death receptor binding); GO:46872(metal ion binding)	GO:5829(cytosol); GO:5634(nucleus)	NM_009750	Mm.90787	AGGTGAGGGCCACCAGCCTGCTGCAAACAACAACAACAACAACCACAACCATAACCACAA	12070		NM_009750	Mm.90787			NP359698	Ngfrap1	Ngfrap1	chrX:132805907-132805966	ref|NM_009750|ref|NM_001110233|ref|NM_001110234|ens|ENSMUST00000113112	mm|XqF1
A_55_P2140328	1	1.19408	0.816092	PREDICTED: Mus musculus predicted gene, EG623475 (EG623475), mRNA [XM_887930]								XM_887930		GGCAGCTTCCTAGCACACTTCTATTAAATGCCTTTTGTGTCTCGTAAAGAAGAAGAAGAA	623475		XM_887930					Gm6434	Gm6434	chr7:26666947-26666888	ref|XM_887930|ref|XM_907093	mm|7qA3
A_55_P2001773	1	1.50305	1.00193	Mus musculus coatomer protein complex, subunit gamma 2 (Copg2), mRNA [NM_017478]								NM_017478		TGTGGATGTTATCTTGGCTTCTGTGGGATAAGTTCTTGCTGGGAAGGGTGATGTTGCTAT	54160		NM_017478	Mm.381860				Copg2	Copg2	chr6:30698887-30698828	ref|NM_017478|ens|ENSMUST00000026697|gb|BC145898|gb|BC145900	mm|6qA3.3
A_51_P193716	1	1.04375	0.798923	Mus musculus suppressor of var1, 3-like 1 (S. cerevisiae) (Supv3l1), mRNA [NM_181423]	suppressor of var1, 3-like 1		16141073; 16141072; 15782199; 14651853; 12477932; 12466851; 11217851; 11076861; 11042159; 10922068; 10349636; 8889548	GeneID:338359; MGI:2441711; GI:31088872		GO:5524(ATP binding); GO:4386(helicase activity); GO:3676(nucleic acid binding)		NM_181423	Mm.235898	ACCGATTTATTGATATGTTTCCAGACTCTAGCCTTGTTCGAAGTCTCCAGAAAGAGCTGG	338359		NM_181423	Mm.235898	ENSMUST00000020273		NP805309	Supv3l1	Supv3l1	chr10:61892580-61892521	ref|NM_181423|ens|ENSMUST00000020273|gb|BC049796|gb|AJ968954	mm|10qB4
A_51_P325374	1	1.05758	0.610555	Mus musculus PAP associated domain containing 4 (Papd4), mRNA [NM_133905]	PAP associated domain containing 4		16783635; 16141073; 16141072; 12477932; 12466851; 11217851; 11125038; 11076861; 11042159; 10349636	GeneID:100715; MGI:2140950; GI:19527122; CCDS:CCDS26686.1		GO:3676(nucleic acid binding); GO:16740(transferase activity)		NM_133905	Mm.242865	AGATCTGAACAGTGTGCTGCCTTTGAGAGCTGCTACCCTGAAAAGATAACTGGTCTCTAA	100715		NM_133905	Mm.242865	ENSMUST00000048702		NP439466	Papd4	Papd4	chr13:93917594-93917535	ref|NM_133905|ens|ENSMUST00000048702|gb|BC016629|gb|AK033141	mm|13qC3
A_65_P15875	1	2.4762	2.7493	Mus musculus chondroitin polymerizing factor 2 (Chpf2), mRNA [NM_133913]								NM_133913		CCGTACCCAGCTAGCCATGGCTCTGTTTGAACAGGAACAGGCCAACAGCACTTAGCCTCT	100910		NM_133913	Mm.140672				Chpf2	Chpf2	chr5:24098128-24098187	ref|NM_133913|ens|ENSMUST00000121863|gb|AK122504|gb|AK008483	mm|5qA3
A_55_P2059686	1	0.997545	4.03057	Mus musculus regulator of chromosome condensation 1 (Rcc1), mRNA [NM_133878]								NM_133878		GGGGCGGAGGCTGGTCCTAAGGAAAGTAACAGTGGCTGAGAAAATAGTTTTGAATTTTTT	100088		NM_133878	Mm.255045				Rcc1	Rcc1	chr4:131887967-131887908	ref|NM_133878|ens|ENSMUST00000105951|ens|ENSMUST00000030726|ens|ENSMUST00000084250	mm|4qD2.3
A_55_P2055404	1	0.926017	1.06225	Mus musculus solute carrier family 15, member 4 (Slc15a4), mRNA [NM_133895]	solute carrier family 15, member 4		16141073; 16141072; 15782199; 12477932; 12466851; 11217851; 11076861; 11042159; 10922068; 10725249; 10349636; 8889548	GeneID:100561; MGI:2140796; GI:19527112; CCDS:CCDS19688.1	GO:6857(oligopeptide transport); GO:6810(transport)	GO:5507(copper ion binding); GO:5215(transporter activity)	GO:16021(integral to membrane); GO:16020(membrane)	NM_133895	Mm.28506	GGGTTCTGAGTTTGTCAACTGAACTGTTGTGTGTGTTGCTGTGTTTTGTATAATTTTATA	100561		NM_133895	Mm.28506	ENSMUST00000031367		NP439471	Slc15a4	Slc15a4	chr5:128076112-128076053	ref|NM_133895|ens|ENSMUST00000075376|ens|ENSMUST00000153832|ens|ENSMUST00000124569	mm|5qG1.2
A_51_P500424	1	1.37738	1.19841	Mus musculus deoxynucleotidyltransferase, terminal, interacting protein 1 (Dnttip1), mRNA [NM_133763]								NM_133763		CAAGACCCTCTTTCCCCACCCGGCTGAGGCCATCATGGGGATTTGGTCTAGTTGACTCTT	76233		NM_133763	Mm.440009				Dnttip1	Dnttip1	chr2:164593540-164593599	ref|NM_133763|ens|ENSMUST00000017443|gb|AK168357|gb|AB045974	mm|2qH3
A_55_P2016346	1	1.18352	0.872102	Mus musculus eukaryotic translation initiation factor 3, subunit D (Eif3d), mRNA [NM_018749]								NM_018749		CAGCGTGTGTCCAGCTCCTGTTCTCTAGCAGAGGAAATAAAATTTCATTCCCTTTGGTTT	55944		NM_018749	Mm.3955				Eif3d	Eif3d	chr15:77789491-77789432	ref|NM_018749|ens|ENSMUST00000100484|ens|ENSMUST00000016698|gb|AK145689	mm|15qE1
A_55_P1955562	1	1.32323	2.52796	Mus musculus exostoses (multiple)-like 3 (Extl3), mRNA [NM_018788]	exostoses (multiple)-like 3		16141073; 16141072; 15246697; 14618397; 12477932; 12466851; 11217851; 11076861; 11042159; 10725249; 10349636	GeneID:54616; MGI:1860765; GI:46852189; CCDS:CCDS27211.1		GO:1888(glucuronyl-galactosyl-proteoglycan 4-alpha-N-acetylglucosaminyltransferase activity); GO:30145(manganese ion binding); GO:46872(metal ion binding); GO:16740(transferase activity); GO:16757(transferase activity, transferring glycosyl groups)	GO:5783(endoplasmic reticulum); GO:16021(integral to membrane); GO:16020(membrane)	NM_018788	Mm.103748	CCCCTTTCAAACCATGAGCACAAAGGTCTTACGTTGGATTTTTGTAAAAAACAAAAAACA	54616		NM_018788	Mm.103748	ENSMUST00000022550	KEGG pathway: Glycan structures - biosynthesis 1 01030; KEGG pathway: Heparan sulfate biosynthesis 00534	NP045078	Extl3	Extl3	chr14:65670989-65670930	ref|NM_018788|ens|ENSMUST00000022550|ens|ENSMUST00000111165|gb|AK019308	mm|14qD1
A_55_P2021810	1	1.24906	1.07392	Mus musculus activity regulated cytoskeletal-associated protein (Arc), mRNA [NM_018790]	activity regulated cytoskeletal-associated protein		17088213; 17088210; 16873068; 16287845; 16237173; 16141073; 16141072; 15489334; 12876470; 12763607; 12663748; 12617955; 12493697; 12477932; 12466851; 11466419; 11217851; 11076861; 11042159; 10922068; 10727859; 10725249; 10349636; 9226373	GeneID:11838; MGI:88067; GI:9055166	GO:9952(anterior/posterior pattern formation); GO:6897(endocytosis); GO:7492(endoderm development); GO:7275(multicellular organismal development)	GO:3779(actin binding)	GO:5856(cytoskeleton)	NM_018790	Mm.25405	TGGAGATCTCAAGAGAGTGTGGCTATCCCCTATTTTCACCAAGCCTTGAATATCCAGCCA	11838		NM_018790	Mm.25405	ENSMUST00000023268		NP378710	Arc	Arc	chr15:74499651-74499592	ref|NM_018790|ens|ENSMUST00000023268|ens|ENSMUST00000110009|gb|AK157822	mm|15qD3
A_52_P563617	1	1.97609	6.52919	Mus musculus single stranded DNA binding protein 4 (Ssbp4), mRNA [NM_133772]	single stranded DNA binding protein 4		17131200; 16141073; 16141072; 16110338; 15782199; 15226823; 12477932; 12466851; 11217851; 11125038; 11076861; 11044607; 11042159; 10349636; 8889548	GeneID:76900; MGI:1924150; GI:19526996; CCDS:CCDS22374.1		GO:3677(DNA binding); GO:3697(single-stranded DNA binding); GO:30528(transcription regulator activity)	GO:5634(nucleus)	NM_133772	Mm.6667	TCTAAACACACATATACACACACAAACTCAAAAGGACCTCAGAGAAGTGCAGGCCTCTGG	76900		NM_133772	Mm.6667	ENSMUST00000049908		NP439236	Ssbp4	Ssbp4	chr8:73121515-73121456	ref|NM_133772|ens|ENSMUST00000049908|gb|AK004835|gb|AK157387	mm|8qB3.3
A_55_P2171578	1	0.632142	0.712221	Mus musculus makorin, ring finger protein, 1 (Mkrn1), mRNA [NM_018810]								NM_018810		CTCACCTCCCCCAAGAGTGTGTTGTTTTCTCTGTTTCAAAAGTTACAAAAATAAATCTTA	54484		NM_018810	Mm.270484				Mkrn1	Mkrn1	chr6:39349079-39349020	ref|NM_018810|gb|AK004225|gb|AB026986|gb|AK077060	mm|6qB1
A_51_P201137	1	1.26291	2.02541	Mus musculus lamin B receptor (Lbr), mRNA [NM_133815]								NM_133815		GATAGTTTCCCAGTCACTGTCCCTGAGCAGGACAAGTGGCAAGTTCACTAGACTTTTTTA	98386		NM_133815	Mm.4538				Lbr	Lbr	chr1:183745952-183745893	ref|NM_133815|gb|AK167157|gb|AK028426|gb|AK166850	mm|1qH5
A_55_P2035981	1	1.44533	0.816655	Mus musculus family with sequence similarity 63, member A (Fam63a), mRNA [NM_133858]								NM_133858		CCCACAGACCCTGCCGTCTTTGTTTTAGGGTTTGGTTTGAGTTTCTATCTTTATTATTTT	75007		NM_133858	Mm.279287				Fam63a	Fam63a	chr3:95099985-95100044	ref|NM_133858|ens|ENSMUST00000107187|ens|ENSMUST00000039537|gb|AK036838	mm|3qF2.1
A_55_P2055463	1	1.77217	1.06813	Mus musculus SNAP-associated protein (Snapin), mRNA [NM_133854]								NM_133854		CCTCTTGGCCACCCTGGCTTGACTATGTTAATATTAAGTATTGCTCAACATTATTAAATA	20615		NM_133854	Mm.331182				Snapin	Snapin	chr3:90292375-90292316	ref|NM_133854|ens|ENSMUST00000149884|ens|ENSMUST00000107352|gb|AK048007	mm|3qF1
A_55_P1962339	1	0.891466	0.909741	Mus musculus tripartite motif-containing 41 (Trim41), mRNA [NM_145377]			15782199; 12477932; 10922068; 8889548	RP23-14F5.3		GO:46872(metal ion binding); GO:5515(protein binding); GO:8270(zinc ion binding)	GO:5622(intracellular)		Mm.794	GGTGGCTGAGGTCAACTCATGTTCTTGGGGAAAGGTGGGTTGTGTTGCAAAAATAAAAAA	211007		NM_145377	Mm.794			TC1482102	Trim41	Trim41	chr11:48619979-48619920	ref|NM_145377|ens|ENSMUST00000047145|ens|ENSMUST00000047139|ref|XM_001475465	mm|11qB1.2
A_55_P2096530	1	0.739044	0.770906	Mus musculus isoprenylcysteine carboxyl methyltransferase (Icmt), mRNA [NM_133788]								NM_133788		TCTTTCACAGATACTGAATATTCTTTCTAATTCTTAAATAAAACTGTACTTGGTTTCACT	57295		NM_133788	Mm.277464				Icmt	Icmt	chr4:151681172-151681231	ref|NM_133788|ens|ENSMUST00000048892|ens|ENSMUST00000116087|gb|BC006724	mm|4qE2
A_51_P455807	1	1.42959	2.19076	Mus musculus EH-domain containing 4 (Ehd4), mRNA [NM_133838]								NM_133838		CGGGAGGTCTTGACTTTCCTCCTAGTTGTCTTCTGCTTTCTCTGCACAGTTGTCATATAT	98878		NM_133838	Mm.132226				Ehd4	Ehd4	chr2:119915306-119915248	ref|NM_133838|ens|ENSMUST00000028755|gb|BC012272|gb|AK008769	mm|2qE5
A_55_P2125551	1	0.919616	0.766645	Mus musculus methylmalonic aciduria (cobalamin deficiency) cblD type, with homocystinuria (Mmadhc), nuclear gene encoding mitochondrial protein, mRNA [NM_133839]								NM_133839		GGGTATGTGTGTTCTCTTAGGGTTGATTCTCCCCTTTATTGGGAAAACTTTAATTATTTT	109129		NM_133839	Mm.29214				Mmadhc	Mmadhc	chr2:50135492-50135433	ref|NM_133839|ens|ENSMUST00000028104|ens|ENSMUST00000102769|gb|BC002253	mm|2qC1.1
A_51_P318830	1	2.20516	0.634082	Mus musculus synaptotagmin X (Syt10), mRNA [NM_018803]	synaptotagmin X		12466851; 10531343	GeneID:54526; MGI:1859546; GI:9055358; CCDS:CCDS27756.1	GO:6810(transport)	GO:5509(calcium ion binding); GO:46872(metal ion binding); GO:5215(transporter activity)	GO:16021(integral to membrane); GO:16020(membrane); GO:45202(synapse); GO:8021(synaptic vesicle)	NM_018803	Mm.261601	AGGCCACCGTCCACACCATAAAAGCCTCCAAATAAGACCATATCACAGAAAGATCTAGAA	54526		NM_018803	Mm.261601	ENSMUST00000029441		TC1423038	Syt10	Syt10	chr15:89613026-89612967	ref|NM_018803|ens|ENSMUST00000029441|gb|BC125634|gb|BC125632	mm|15qE3
A_51_P234833	1	1.20682	1.16164	Mus musculus striatin, calmodulin binding protein 4 (Strn4), transcript variant 1, mRNA [NM_133789]	zinedin isoform 1		17114649; 16141073; 16141072; 15782199; 15489334; 15345747; 12477932; 12466851; 11217851; 11076861; 11042159; 10922068; 10748158; 10725249; 10349636; 8889548	GeneID:97387; MGI:2142346; GI:89886482		GO:5516(calmodulin binding)		NM_133789	Mm.21612	CACACTTTGGCCTCTATTTATTTCACTCTTTATTTGGGTCCCACCTTATGCCCTCGGTTC	97387		NM_133789	Mm.21612	ENSMUST00000019220		NP1257834	Strn4	Strn4	chr7:17426132-17426191	ref|NM_133789|ref|NM_001039878|ens|ENSMUST00000108495|ens|ENSMUST00000019220	mm|7qA2
A_51_P270364	1	0.934195	0.519949	Mus musculus methylmalonic aciduria (cobalamin deficiency) type A (Mmaa), nuclear gene encoding mitochondrial protein, mRNA [NM_133823]								NM_133823		CCTCTCCCCAGGACGAGCAGCAGACTTGTTGCTAAAAGCTTTTAAAAGCAGACACTAATA	109136		NM_133823	Mm.26510				Mmaa	Mmaa	chr8:81791884-81791825	ref|NM_133823|ens|ENSMUST00000048718|ref|XR_030893|ref|XR_033589	mm|8qC2
A_51_P483922	1	1.20234	1.7919	Mus musculus transmembrane 9 superfamily protein member 4 (Tm9sf4), mRNA [NM_133847]	transmembrane 9 superfamily protein member 4		16141073; 16141072; 15782199; 15582152; 12477932; 12466851; 12465718; 11217851; 11076861; 11042159; 10725249; 10349636	RP23-192G18.2	GO:6810(transport)	GO:5215(transporter activity)	GO:16021(integral to membrane)	NM_133847	Mm.330674	CCTTGCTCCAGTCCTTTGGGAGCCTGTCAGGAGACAAAGCTCAGGATGCTGCTTGTGCTA	99237		NM_133847	Mm.330674	ENSMUST00000089027		NP734605	Tm9sf4	Tm9sf4	chr2:153035777-153035836	ref|NM_133847|ens|ENSMUST00000109796|ens|ENSMUST00000089027|gb|AK218051	mm|2qH1
A_52_P24986	1	0.768154	0.634975	Mus musculus 1-acylglycerol-3-phosphate O-acyltransferase 6 (lysophosphatidic acid acyltransferase, zeta) (Agpat6), mRNA [NM_018743]								NM_018743		AGAGCTACAGCTGCTGCCCAGGATTTTAAAATTGTTTGTGAGTAAATAAAACTGGATGGT	102247		NM_018743	Mm.200898				Agpat6	Agpat6	chr8:24284271-24284212	ref|NM_018743|ens|ENSMUST00000033949|gb|AK077561|gb|AK167876	mm|8qA2
A_55_P2110037	1	1.42919	1.08704	Mus musculus A kinase (PRKA) anchor protein 7 (Akap7), mRNA [NM_018747]								NM_018747		GTATTCCTTTATACGGCCCTACGTTTTCATGCCCTGTAATAAAAGTACTCTTTCCCCTGT	432442		NM_018747	Mm.477585				Akap7	Akap7	chr10:24888956-24888897	ref|NM_018747|gb|AK032143|gb|AK139238|gb|BC023809	mm|10qA4
A_55_P2101666	1	1.2466	1.21767	Mus musculus vesicle-associated membrane protein 5 (Vamp5), transcript variant 1, mRNA [NM_016872]	vesicle-associated membrane protein 5		16141073; 16141072; 12682051; 12477932; 12466851; 11217851; 11076861; 11042159; 10349636; 9725904	GeneID:53620; MGI:1858622; GI:8394526	GO:30154(cell differentiation); GO:7275(multicellular organismal development); GO:7519(striated muscle development); GO:16192(vesicle-mediated transport)		GO:16021(integral to membrane); GO:5887(integral to plasma membrane); GO:16020(membrane)	NM_016872	Mm.440321	GATCTGACACCCTCACACAGACACACATGCAGATAAAACATCAACAATCATAAAATAAAA	53620		NM_016872	Mm.440321	ENSMUST00000089691	KEGG pathway: SNARE interactions in vesicular transport 04130	NP356214	Vamp5	Vamp5	chr6:72318207-72318148	ref|NM_016872|ref|NM_001080742|ens|ENSMUST00000101285|ens|ENSMUST00000074231	mm|6qC1
A_52_P131836	1	0.986728	1.05185	Mus musculus bystin-like (Bysl), mRNA [NM_016859]	bystin-like		17242206; 17055491; 16141073; 16141072; 15489334; 12527778; 12477932; 12466851; 11252172; 11217851; 11076861; 11042159; 10922068; 10349636	GeneID:53414; MGI:1858419; GI:46560591	GO:7155(cell adhesion)	GO:3674(molecular_function); GO:5515(protein binding)	GO:5575(cellular_component)	NM_016859	Mm.27291	GGCTTTGGTCCCTGCTCACTTCTGGAAGCTAACCGGAGTTACCTCAGTTCGGTTCAGCGA	53414		NM_016859	Mm.472101	ENSMUST00000024783		NP571225	Bysl	Bysl	chr17:47738341-47738282	ref|NM_016859|ens|ENSMUST00000024783|gb|AK168301|gb|AK013468	mm|17qC
A_51_P509760	1	1.04668	0.994935	Mus musculus ARP1 actin-related protein 1 homolog A, centractin alpha (yeast) (Actr1a), mRNA [NM_016860]	ARP1 actin-related protein 1 homolog A		16141073; 16141072; 15782199; 15489334; 12477932; 12466851; 11217851; 11076861; 11042159; 10922068; 10349636; 9200982	GeneID:54130; MGI:1858964; GI:8392847; CCDS:CCDS29878.1	GO:16192(vesicle-mediated transport)	GO:5524(ATP binding); GO:3774(motor activity); GO:166(nucleotide binding); GO:5515(protein binding); GO:5200(structural constituent of cytoskeleton); GO:5198(structural molecule activity)	GO:15629(actin cytoskeleton); GO:5884(actin filament); GO:5737(cytoplasm); GO:5856(cytoskeleton); GO:5869(dynactin complex); GO:5875(microtubule associated complex)	NM_016860	Mm.3118	GTGTGGAATCAGTGTGGCAACCCATGGACTGCAGTGCGCATAACCAGCTCACCTCTTAGC	54130		NM_016860	Mm.3118	ENSMUST00000040270		NP378870	Actr1a	Actr1a	chr19:46451446-46451387	ref|NM_016860|ens|ENSMUST00000040270|gb|AK167450|gb|AK168889	mm|19qC3
A_51_P429246	1	1.02577	0.77992	Mus musculus F-box and leucine-rich repeat protein 6 (Fbxl6), mRNA [NM_013909]	F-box and leucine-rich repeat protein 6		16141073; 16141072; 15782199; 15520277; 15489334; 12477932; 12466851; 11217851; 11125038; 11076861; 11042159; 10725249; 10531037; 10349636	GeneID:30840; MGI:1354705; GI:7305045	GO:6512(ubiquitin cycle)	GO:5515(protein binding)		NM_013909	Mm.275279	TTGTGCTCCCTCAACCTGAGGGGTACCCGAGTTACCCCAAGCACGGTCAGTTCTGTGATT	30840		NM_013909	Mm.275279	ENSMUST00000023219		NP379357	Fbxl6	Fbxl6	chr15:76366704-76366384	ref|NM_013909|ens|ENSMUST00000023219|gb|AK052585|gb|AK040458	mm|15qD3
A_55_P2065360	1	1.79804	1.20173	Mus musculus SIVA1, apoptosis-inducing factor (Siva1), transcript variant 1, mRNA [NM_013929]								NM_013929		TGGCCTTCCCAGGACAGCACCCATCGCTTGTTCATCGTGCATGAGATCTGTGGATGGGAA	30954		NM_013929	Mm.289812				Siva1	Siva1	chr12:113885242-113886093	ref|NM_013929|ref|NM_001161737|ens|ENSMUST00000021728|ens|ENSMUST00000109755	mm|12qF1
A_55_P1972852	1	1.54009	1.45979	Mus musculus microspherule protein 1 (Mcrs1), transcript variant 1, mRNA [NM_016766]								NM_016766		CTCCTGTGTCTCCAGTGAGTCAGCTTTAGACTCCTTTTTGTTTTTGTTTTTGTAAATAAA	51812		NM_016766	Mm.383472				Mcrs1	Mcrs1	chr15:99073327-99073268	ref|NM_016766|ref|NM_001164156|ens|ENSMUST00000041190|ref|XM_982352	mm|15qF1
A_55_P2021054	1	0.876122	1.49942	Mus musculus retinoic acid induced 12 (Rai12), transcript variant 1, mRNA [NM_018740]								NM_018740		TGAGGGCATAGTGTGTGCCCATTTCTAATAAAATATATATGTGTGTGTGTGTCAATCAAA	54351		NM_018740	Mm.13430				Rai12	Rai12	chr11:69781786-69781727	ref|NM_018740|ref|NR_027884|ref|NR_027977|ens|ENSMUST00000108595	mm|11qB3
A_55_P1977538	1	1.13463	1.34241	Mus musculus amyloid beta (A4) precursor protein-binding, family A, member 3 (Apba3), mRNA [NM_018758]								NM_018758		ACATCAAGACCATGCCAGCTGCCACCTACCGACTGCTCACGGGACAGGAACAACCAGTAT	57267		NM_018758	Mm.293931				Apba3	Apba3	chr10:80735798-80735857	ref|NM_018758|ens|ENSMUST00000099453|ens|ENSMUST00000057798|gb|AF070975	mm|10qC1
A_55_P2021216	1	1.05437	0.93594	Mus musculus cytokine receptor-like factor 3 (Crlf3), mRNA [NM_018776]	cytokine receptor-like factor 3		16141073; 16141072; 15782199; 15226823; 12696059; 12477932; 12466851; 11217851; 11076861; 11042159; 10349636	RP23-253E9.5		GO:4872(receptor activity)		NM_018776	Mm.272093	ATGTATAAGTAAGTGCCCTTCTCATGTTAGAGGTTCTAGAGTGCCGTATCCAGCCTTATG	54394		NM_018776	Mm.272093	ENSMUST00000061283		NP378697	Crlf3	Crlf3	chr11:79860085-79860026	ref|NM_018776|ens|ENSMUST00000103233|ens|ENSMUST00000061283|gb|AK137528	mm|11qB5
A_55_P2042590	1	1.39912	0.856949	Mus musculus polymerase (DNA directed), mu (Polm), mRNA [NM_017401]								NM_017401		GATGCGGGCCTCCTAGATCAGTCAGCAGATTAACAAGTATTTTTAAAATTAACATTCAAT	54125		NM_017401	Mm.260194				Polm	Polm	chr11:5727943-5727884	ref|NM_017401|ens|ENSMUST00000109837|ens|ENSMUST00000020767|gb|AJ251804	mm|11qA1
A_55_P2035320	1	0.379629	1.27576	Mus musculus nuclear factor, interleukin 3, regulated (Nfil3), mRNA [NM_017373]	nuclear factor, interleukin 3, regulated		17274955; 17182630; 16141073; 16141072; 12477932; 12466851; 12023274; 11262393; 11217851; 11076861; 11042159; 10349636; 9798653; 9125190; 9122243	GeneID:18030; MGI:109495; GI:8393832; CCDS:CCDS26519.1	GO:6355(regulation of transcription, DNA-dependent)	GO:3677(DNA binding); GO:3674(molecular_function); GO:46983(protein dimerization activity); GO:43565(sequence-specific DNA binding); GO:3700(transcription factor activity)	GO:5575(cellular_component); GO:5634(nucleus)	NM_017373	Mm.136604	TTTGCTCTATTATAAAGTGTGTATGTTGCCAGTTTCAATAAAGGATTGGTGGCAAGCACA	18030		NM_017373	Mm.136604	ENSMUST00000071065		NP817043	Nfil3	Nfil3	chr13:53062637-53062578	ref|NM_017373|ens|ENSMUST00000071065|ref|XM_001475817|gb|AY061760	mm|13qB1
A_55_P1979893	1	2.25774	0.688551	Mus musculus thyrotroph embryonic factor (Tef), transcript variant 1, mRNA [NM_017376]			16814730; 16141073; 16141072; 15782199; 15489334; 15306695; 15181539; 15175240; 14702338; 12791695; 12477932; 12466851; 11217851; 11076861; 11042159; 10922068; 10799536; 10409670; 10349636; 10341080; 9789033; 9756919; 9339368; 9226367; 9196007; 9073512; 8827514; 8661743; 8617210; 7903570; 7835883; 7550318; 1916262		GO:45944(positive regulation of transcription from RNA polymerase II promoter); GO:6355(regulation of transcription, DNA-dependent); GO:48511(rhythmic process); GO:6350(transcription)	GO:3677(DNA binding); GO:3690(double-stranded DNA binding); GO:5515(protein binding); GO:46983(protein dimerization activity); GO:43565(sequence-specific DNA binding); GO:3700(transcription factor activity); GO:16563(transcriptional activator activity)	GO:5634(nucleus)			CGGAGTGATGTGTTATGGAGGGAAGTTGGGAATGTATCCTTTTCAAACAAAATTAAATAT	21685		NM_017376	Mm.270278			TC1463889	Tef	Tef	chr15:81657221-81657280	ref|NM_017376|ref|NM_153484|ens|ENSMUST00000023024|ens|ENSMUST00000052561	mm|15qE1
A_55_P1977812	1	1.20611	0.902308	Mus musculus CD244 natural killer cell receptor 2B4 (Cd244), mRNA [NM_018729]	CD244 natural killer cell receptor 2B4		16943797; 16621032; 16493031; 16141073; 16141072; 16081768; 15989959; 15870174; 15778370; 15634901; 15589166; 15356144; 15210772; 15123744; 14666660; 12960309; 12734329; 12466851; 12077228; 11815370; 11739483; 11513145; 11217851; 11076861; 11042159; 10941850; 10803843; 10542322; 10458751; 10458320; 10349636; 10233732; 10072077; 9834056; 8228228	GeneID:18106; MGI:109294; GI:122114646		GO:4872(receptor activity)	GO:9897(external side of plasma membrane); GO:16021(integral to membrane); GO:16020(membrane)	NM_018729	Mm.2299	TGCACAGAGAAACCCTGTCTCAATCCCTAACCCCAGAAAAATAAAAGAAATGATGGAGAG	18106		NM_018729	Mm.2299	ENSMUST00000004829	KEGG pathway: Natural killer cell mediated cytotoxicity 04650	NP377762	Cd244	Cd244	chr1:173515388-173515447	ref|NM_018729|ens|ENSMUST00000004829|ref|XM_001003781|gb|AK033178	mm|1qH3
A_55_P1972841	1	1.03948	1.0996	Mus musculus ribosomal protein S28 (Rps28), mRNA [NM_016844]									Mm.439102	CTCACCCTATTGGAGTCAGAAAGAGAAGCTCGAAGGTTGCGTTGATCTTGCAGCTGGGTT	54127		NM_016844	Mm.371603			TC1479106	Rps28	Rps28	chr17:33960197-33960058	ref|NM_016844|ens|ENSMUST00000100649|ens|ENSMUST00000087342|ref|XM_001477527	mm|17qB1
A_55_P2083939	1	1.19204	0.993953	Mus musculus interferon regulatory factor 3 (Irf3), mRNA [NM_016849]			17275788; 17273999; 17251283; 17178782; 17074929; 17027894; 17015689; 16840729; 16699525; 16513254; 16413926; 16394098; 16362036; 16286919; 16148088; 16141073; 16141072; 16051830; 15800576; 15661922; 15618518; 15585867; 15585830; 15489334; 15226823; 14703513; 14679297; 14556004; 14517278; 12872135; 12855817; 12821121; 12604599; 12477932; 12466851; 12444163; 11940575; 11854279; 11217851; 11076861;…		GO:45351(interferon type I biosynthetic process); GO:31663(lipopolysaccharide-mediated signaling pathway); GO:6355(regulation of transcription, DNA-dependent); GO:43330(response to exogenous dsRNA); GO:32496(response to lipopolysaccharide); GO:9615(response to virus); GO:6350(transcription)	GO:3677(DNA binding); GO:42803(protein homodimerization activity); GO:3700(transcription factor activity)	GO:5622(intracellular); GO:5634(nucleus)		Mm.3960	CCACTGGAAATATCTGAGCCCCACTCAGCTGCTACCAATAAAGCAGTTTATGCCGCCATC	54131		NM_016849	Mm.3960		KEGG pathway: Toll-like receptor signaling pathway 04620	TC1535520	Irf3	Irf3	chr7:52257700-52257759	ref|NM_016849|ens|ENSMUST00000107835|ens|ENSMUST00000107834|ens|ENSMUST00000003284	mm|7qB4
A_55_P2158866	1	1.1759	0.803337	Mus musculus non-metastatic cells 6, protein expressed in (nucleoside-diphosphate kinase) (Nme6), mRNA [NM_018757]								NM_018757		AGTGCCTGGGTAACCAGCATCCGACCTGGCTTCCTTAATAAATTCTGCTTCCGAATGCTC	54369		NM_018757	Mm.12951				Nme6	Nme6	chr9:109745416-109745475	ref|NM_018757|ens|ENSMUST00000035053|gb|AF051942|tc|TC1580043	mm|9qF2
A_55_P2065926	1	0.796296	0.982684	Mus musculus A kinase (PRKA) anchor protein 8-like (Akap8l), mRNA [NM_017476]	A kinase (PRKA) anchor protein 8-like		16751186; 16141073; 16141072; 15782199; 12477932; 12466851; 11217851; 11076861; 11042159; 10349636	GeneID:54194; MGI:1860606; GI:70780373		GO:3677(DNA binding); GO:16301(kinase activity); GO:46872(metal ion binding); GO:3676(nucleic acid binding); GO:8270(zinc ion binding)	GO:5694(chromosome); GO:5622(intracellular); GO:5634(nucleus)	NM_017476	Mm.281005	TCCTTTCACTGACAACCCAGAGGAGGAAAAGGAACAAGACGAGGTGGAGGCTGGCGCTCT	54194		NM_017476	Mm.281005	ENSMUST00000050214		NP354850	Akap8l	Akap8l	chr17:32458722-32458663	ref|NM_017476|ens|ENSMUST00000050214|gb|AK011325|gb|AK166526	mm|17qB1
A_55_P1968235	1	1.40877	1.36854	Mus musculus RAB33B, member of RAS oncogene family (Rab33b), mRNA [NM_016858]								NM_016858		TGCTGTGAAACAGCGCCACCTTTAACACTTCTCCCATAACGTACAATAAATCATCTTTGC	19338		NM_016858	Mm.1664				Rab33b	Rab33b	chr3:51299763-51299822	ref|NM_016858|ens|ENSMUST00000116342|ens|ENSMUST00000054387|gb|AK144706	mm|3qC
A_66_P120901	1	1.10588	0.827112	Mus musculus ataxin 10 (Atxn10), mRNA [NM_016843]								NM_016843		GATTCTGAAGTCTAATAATGACATCCCCCGCCTTGAATGCCATCTTCATATGAACACATT	54138		NM_016843	Mm.248906				Atxn10	Atxn10	chr15:85292864-85293377	ref|NM_016843|ens|ENSMUST00000016685|gb|X61506|gb|AK170507	mm|15qE2
A_66_P100789	1	1.12007	0.949901	Mus musculus RIKEN cDNA 2310037I24 gene (2310037I24Rik), mRNA [NM_133714]								NM_133714		AGGGACAACTCAGACCACATTGCTTCCTTTGGGGCTTTAGAGCGCTATAGACAAACATAA	69612		NM_133714	Mm.296240				2310037I24Rik	2310037I24Rik	chr15:98349769-98349710	ref|NM_133714|ens|ENSMUST00000023727|ens|ENSMUST00000116400|gb|BC145047	mm|15qF1
A_51_P397925	1	1.6114	1.12741	Mus musculus stromal membrane-associated GTPase-activating protein 2 (Smap2), mRNA [NM_133716]								NM_133716		TTATAGTTCTAGGTTTACAACAGAGAGGAGTTAATTTATCAACAGCCTAAAACTGTTGCC	69780		NM_133716	Mm.271819				Smap2	Smap2	chr4:120641275-120641216	ref|NM_133716|ens|ENSMUST00000043200|gb|AB029329|gb|AK007666	mm|4qD2.2
A_51_P336403	1	1.01219	0.955819	Mus musculus RIKEN cDNA 2900064A13 gene (2900064A13Rik), mRNA [NM_133749]	RIKEN cDNA 2900064A13		16141073; 16141072; 15782199; 15226823; 12477932; 12466851; 11217851; 11076861; 11042159; 10922068; 10873569; 10349636; 8889548	RP23-52C15.1		GO:30246(carbohydrate binding)	GO:5615(extracellular space); GO:16021(integral to membrane); GO:16020(membrane)	NM_133749	Mm.268027	GTGCAACTGTTGTCTCTGTTAACTTCTTAACACATGTTTTGTACTTGGTACACAAGAAAA	73024		NM_133749	Mm.268027	ENSMUST00000069747		NP439253	2900064A13Rik	2900064A13Rik	chr2:112307403-112307462	ref|NM_133749|gb|AK176977|gb|AK088738|gb|AK013744	mm|2qE3
A_51_P478610	1	0.87872	0.8972	Mus musculus ankyrin repeat and SOCS box-containing 6 (Asb6), mRNA [NM_133346]	ankyrin repeat and SOCS box-containing protein 6		16141073; 16141072; 15782199; 15489334; 15231829; 12477932; 12466851; 11509662; 11217851; 11076861; 11042159; 10349636; 8889548	RP23-221O14.4	GO:7242(intracellular signaling cascade); GO:6355(regulation of transcription, DNA-dependent)	GO:3677(DNA binding); GO:3700(transcription factor activity)	GO:5575(cellular_component)	NM_133346	Mm.27656	ATTTATGAGGGGCCCAGAAGACACTGCTGAGGCCTGAAGCTGGCTCCACTCTAGTGCCAA	72323		NM_133346	Mm.27656	ENSMUST00000041726		NP1259067	Asb6	Asb6	chr2:30678752-30678693	ref|NM_133346|ens|ENSMUST00000041726|gb|AK010909|gb|AK088890	mm|2qB
A_55_P1966649	1	1.55219	1.03662	Mus musculus glomulin, FKBP associated protein (Glmn), transcript variant 1, mRNA [NM_133248]								NM_133248		CGAGTAGAAGAACTCATTGAAATCAAATCAAAGTCTACCTCTGAAGAAAATGTTGGGATA	170823		NM_133248	Mm.41417				Glmn	Glmn	chr5:107978143-107978084	ref|NM_133248|ref|NM_001161738|ref|NM_001161739|ens|ENSMUST00000082121	mm|5qE5
A_55_P2154870	1	1.04727	1.088	Mus musculus SMT3 suppressor of mif two 3 homolog 2 (yeast) (Sumo2), mRNA [NM_133354]								NM_133354		CCAACAACACCAAATCCTTGCTGCCTTGTTCGATTGCAGAATTTTAATGTTTTTCATTTA	170930		NM_133354	Mm.29923				Sumo2	Sumo2	chr11:115384461-115384423	ref|NM_133354|ens|ENSMUST00000153892|ens|ENSMUST00000021084|ens|ENSMUST00000117589	mm|11qE2
A_51_P328652	1	0.95905	0.511634	Mus musculus acyl-CoA thioesterase 7 (Acot7), transcript variant 2, mRNA [NM_133348]								NM_133348		TTGAGTGGCAGTGTTCCCTATGGCCCATCCCCAAAAACTGTGCACCAAAGCTTTATTTAT	70025		NM_133348	Mm.296191				Acot7	Acot7	chr4:151645802-151645861	ref|NM_133348|ref|NM_001146057|ref|NM_001146058|ens|ENSMUST00000030779	mm|4qE2
A_52_P370935	1	1.3812	0.936234	Mus musculus glucocorticoid induced transcript 1 (Glcci1), transcript variant 1, mRNA [NM_133236]								NM_133236		AAGTACTTAGCATCACAAAATAGCTATTAACACTGATCTTGGCAGGGACCGACTTATATT	170772		NM_133236	Mm.210787				Glcci1	Glcci1	chr6:8543357-8543416	ref|NM_133236|ens|ENSMUST00000050350|ens|ENSMUST00000064285|ref|XM_001475372	mm|6qA1
A_55_P2070179	1	1.19272	0.951256	Mus musculus inhibitor of growth family, member 4 (Ing4), mRNA [NM_133345]			16141073; 16141072; 15782199; 15618518; 15489334; 14595844; 12477932; 12466851; 11217851; 11076861; 11042159; 10922068; 10725249; 10349636; 9811942; 8889548; 7482790		GO:7049(cell cycle); GO:45786(negative regulation of progression through cell cycle); GO:6355(regulation of transcription, DNA-dependent)	GO:3677(DNA binding); GO:46872(metal ion binding); GO:5515(protein binding); GO:8270(zinc ion binding)	GO:5634(nucleus)		Mm.262547	ACGAATCTCCTCTCCGTGAAACACCTTTAACCCAATTCCAATAAATCATGTATTTGCTTT	28019		NM_133345	Mm.262547			TC1417210	Ing4	Ing4	chr6:124999223-124999282	ref|NM_133345|ens|ENSMUST00000032480|ens|ENSMUST00000112417|gb|AK050522	mm|6qF2
A_55_P2132865	1	0.978033	1.08597	Mus musculus SMT3 suppressor of mif two 3 homolog 2 (yeast) (Sumo2), mRNA [NM_133354]								NM_133354		CGCATAGTGCTCTCTCTTTCTTTTCCTTTTTTAAACTAAATGACCGATGTTCTGTTCTGG	170930		NM_133354	Mm.29923				Sumo2	Sumo2	chr11:115384843-115384784	ref|NM_133354|ens|ENSMUST00000153892|ens|ENSMUST00000021084|ens|ENSMUST00000117589	mm|11qE2
A_55_P1968188	1	1.1122	1.00701	Mus musculus basic transcription factor 3 (Btf3), transcript variant 1, mRNA [NM_145455]								NM_145455		TAAAGCTGAAGAAGCCTGGGAATAAAGTTTGGAAAGGGTTAATAAAATTCTTTGCCTAGT	218490		NM_145455	Mm.371688				Btf3	Btf3	chr13:99079912-99079853	ref|NM_145455|ref|NM_001170540|ens|ENSMUST00000022163|ens|ENSMUST00000152704	mm|13qD1
A_55_P2165046	1	1.17641	0.774811	Mus musculus kelch-like 22 (Drosophila) (Klhl22), mRNA [NM_145479]								NM_145479		ATCCTCTATAAACTCTGAATGAGTGGGATCTATTTGGCCGCTTCTTCTCCCTAGTCTGGT	224023		NM_145479	Mm.282807				Klhl22	Klhl22	chr16:17793127-17793186	ref|NM_145479|ens|ENSMUST00000120488|gb|AK143514|gb|BC005800	mm|16qA3
A_52_P656565	1	1.1026	0.912455	Mus musculus peroxisomal biogenesis factor 6 (Pex6), mRNA [NM_145488]								NM_145488		TGCAGATCTCTATTCTCTCTGCTCTGACGCCATGATGACTGCCCTCAAACGCAGGGTTCG	224824		NM_145488	Mm.299399				Pex6	Pex6	chr17:46861840-46861899	ref|NM_145488|ens|ENSMUST00000002840|gb|AK182393|gb|AK199420	mm|17qC
A_55_P2141287	1	1.28565	1.32106	Mus musculus ER lipid raft associated 1 (Erlin1), transcript variant 1, mRNA [NM_145502]								NM_145502		GACCATCCTTCAGGGACGTTCCTTTTGGTAAATATACACTGTAATCTTTAAGTCTAAATT	226144		NM_145502	Mm.476850				Erlin1	Erlin1	chr19:44109550-44109491	ref|NM_145502|ref|NM_001164359|ref|NM_001164360|ens|ENSMUST00000071698	mm|19qC3
A_51_P114693	1	1.12762	1.27854	Mus musculus prostate androgen-regulated mucin-like protein 1 (Parm1), mRNA [NM_145562]								NM_145562		ATAGAACTCTCGCTCCACACCTATAAAGCAGCAACTGCTTCACTGCCTTGCTGTTTGTAT	231440		NM_145562	Mm.5002				Parm1	Parm1	chr5:92052938-92052997	ref|NM_145562|ens|ENSMUST00000040576|gb|AK167402|gb|BC006604	mm|5qE2
A_55_P2159807	1	1.24388	0.865231	Mus musculus replication factor C (activator 1) 4 (Rfc4), mRNA [NM_145480]								NM_145480		GGCTTCATCTCTCCCCTTTTGTATGAAACCAGTTACTATAAATAAATGGCCAGACCACCT	106344		NM_145480	Mm.386835				Rfc4	Rfc4	chr16:23114083-23114024	ref|NM_145480|ens|ENSMUST00000115338|ens|ENSMUST00000023598|gb|AK147030	mm|16qB1
A_55_P2174067	1	1.12644	1.05707	Mus musculus ceramide kinase (Cerk), mRNA [NM_145475]								NM_145475		ATGGCCTGTGCTGTGTCTCCAGATGGATGCATCTGAAATGTGTATAAAAGGGTTTTATGT	223753		NM_145475	Mm.222685				Cerk	Cerk	chr15:85970832-85970773	ref|NM_145475|ens|ENSMUST00000044332|ens|ENSMUST00000156546|ref|XR_031436	mm|15qE2
A_55_P2019058	1	1.06633	0.841481	Mus musculus acetyl-Coenzyme A carboxylase alpha (Acaca), mRNA [NM_133360]								NM_133360		GCTTCAGTCCAATGCACTCTTCTCACGTTTTGTTGAAATAAACCTCCACATTTGTAGAAG	107476		NM_133360	Mm.31374				Acaca	Acaca	chr11:84215093-84215152	ref|NM_133360|ens|ENSMUST00000103201|ref|XM_001481024|gb|BC056500	mm|11qC
A_51_P424054	1	1.39543	0.821917	Mus musculus BTB (POZ) domain containing 2 (Btbd2), mRNA [NM_145361]	Btbd2 protein		16141073; 16141072; 15782199; 12477932; 12466851; 11217851; 11179693; 11076861; 11042159; 10922068; 10349636; 8889548	GeneID:208198; MGI:1933831; GI:33585780		GO:5515(protein binding)		XM_354550	Mm.60720	ACCCCATCCAGTGATGTCCCAGAAGGCGCAGTCTCCAGTTTGGGGTTCCACTTCCTCATA	208198		NM_145361	Mm.60720	ENSMUST00000003434		TC1534241	Btbd2	Btbd2	chr10:80105543-80105484	ref|NM_145361|ens|ENSMUST00000003434|ens|ENSMUST00000126980|gb|AK046604	mm|10qC1
A_55_P2071300	1	1.19304	0.925201	Mus musculus ring finger protein 126 (Rnf126), transcript variant 1, mRNA [NM_144528]	ring finger protein 126		16141073; 16141072; 15782199; 15489334; 12477932; 12466851; 11217851; 11125038; 11076861; 11042159; 10349636; 8889548	GeneID:70294; MGI:1917544; GI:21362321; CCDS:CCDS23989.1	GO:6512(ubiquitin cycle)	GO:46872(metal ion binding); GO:5515(protein binding); GO:8270(zinc ion binding)		NM_144528	Mm.422990	TCGGGACCACAAGGGTGACCAGCAGACCCAGGAACAAACTGCTCCAGCAGACAATTTTTT	70294		NM_144528	Mm.466670	ENSMUST00000047203		NP481319	Rnf126	Rnf126	chr10:79221407-79221348	ref|NM_144528|ref|NR_027505|ens|ENSMUST00000047203|ref|XM_001475257	mm|10qC1
A_55_P2005285	1	1.1868	0.706731	Mus musculus kelch-like 22 (Drosophila) (Klhl22), mRNA [NM_145479]								NM_145479		CCCTCATTGCTCTGTGTCTGACCCAATATTGTTGAAAAATGAAATAAAGCATTATGCAAA	224023		NM_145479	Mm.282807				Klhl22	Klhl22	chr16:17793401-17793460	ref|NM_145479|ens|ENSMUST00000090146|ens|ENSMUST00000117192|ens|ENSMUST00000120488	mm|16qA3
A_51_P189916	1	1.14755	0.99944	Mus musculus nucleolar protein 12 (Nol12), mRNA [NM_133800]								NM_133800		GCAGCCTAAGCCTGAAAATCAGGACTTTGCCAGCCAGGGTCATCCTTGCTTTGAGCCCAG	97961		NM_133800	Mm.157216				Nol12	Nol12	chr15:78771130-78771189	ref|NM_133800|ens|ENSMUST00000041164|gb|BC013701|gb|AK167446	mm|15qE1
A_55_P2074473	1	1.05723	0.940233	Mus musculus general transcription factor IIF, polypeptide 1 (Gtf2f1), mRNA [NM_133801]	general transcription factor IIF, polypeptide 1		16141073; 16141072; 15782199; 12477932; 12466851; 11217851; 11076861; 11042159; 10922068; 10725249; 10349636; 8889548	GeneID:98053; MGI:1923848; GI:20270031	GO:45941(positive regulation of transcription); GO:6355(regulation of transcription, DNA-dependent); GO:6350(transcription)	GO:5524(ATP binding); GO:3677(DNA binding); GO:16301(kinase activity); GO:287(magnesium ion binding); GO:166(nucleotide binding); GO:5515(protein binding); GO:4674(protein serine/threonine kinase activity); GO:16563(transcriptional activator activity); GO:16740(transferase activity); GO:3743(translation initiation factor activity)	GO:5634(nucleus)	NM_133801	Mm.24632	ATGATTGGTGATAAGATGCACTTCTCCCTCAAAGAGTGATGCCAATAAAGAGAGCAGGCC	98053		NM_133801	Mm.24632	ENSMUST00000002733	KEGG pathway: Basal transcription factors 03022	NP482114	Gtf2f1	Gtf2f1	chr17:57142888-57142829	ref|NM_133801|ens|ENSMUST00000002733|ens|ENSMUST00000066446|gb|AK168236	mm|17qD
A_51_P416585	1	1.15079	1.19685	Mus musculus high density lipoprotein (HDL) binding protein (Hdlbp), mRNA [NM_133808]	high density lipoprotein binding protein		16141073; 16141072; 16033648; 15905556; 15782199; 15561968; 15489334; 12477932; 12466851; 11217851; 11076861; 11042159; 10922068; 10725249; 10349636; 9422770; 9250876; 8889548; 8827514; 8751373; 7829095	GeneID:110611; MGI:99256; GI:19527028; CCDS:CCDS15189.1	GO:8203(cholesterol metabolic process); GO:6629(lipid metabolic process); GO:6869(lipid transport); GO:8202(steroid metabolic process); GO:6810(transport)	GO:3723(RNA binding); GO:5319(lipid transporter activity)	GO:5634(nucleus)	NM_133808	Mm.30012	TCTGCTCCTGATGCTGTGCTCTGGGACAGGCACGCCACTGTGTGAAACACTAAGCAAGGT	110611		NM_133808	Mm.30012	ENSMUST00000064431		NP813317	Hdlbp	Hdlbp	chr1:95304555-95304496	ref|NM_133808|ens|ENSMUST00000042498|gb|AK153965|gb|AK132355	mm|1qD
A_55_P2061701	1	1.32705	1.02483	Mus musculus O-sialoglycoprotein endopeptidase (Osgep), mRNA [NM_133676]								NM_133676		TCCAAAGAAGCCCTCATCGTCGGAGGAGTTGGATGTAACCTGGGGCTGCAGGAGATGATG	66246		NM_133676	Mm.274791				Osgep	Osgep	chr14:51536322-51536067	ref|NM_133676|ens|ENSMUST00000006452|ref|XM_907487|ref|XM_982610	mm|14qC1
A_55_P2168628	1	0.782408	0.768193	Mus musculus SAC3 domain containing 1 (Sac3d1), mRNA [NM_133678]								NM_133678		CTGGAAGATGTGGTCATGGCTGAGGAAGGTGACATTCACAGACCTGGCTCTGCAGCTTGA	66406		NM_133678	Mm.303924				Sac3d1	Sac3d1	chr19:6116153-6116094	ref|NM_133678|ens|ENSMUST00000025703|ens|ENSMUST00000113533|gb|BC144812	mm|19qA
A_55_P1987439	1	1.24464	1.24457	Mus musculus phosphatidylinositol glycan anchor biosynthesis, class T (Pigt), mRNA [NM_133779]	phosphatidylinositol glycan, class T		16516892; 16141073; 16141072; 15782199; 15489334; 12477932; 12466851; 11700951; 11483512; 11217851; 11125038; 11076861; 11042159; 10349636; 8889548	GeneID:78928; MGI:1926178; GI:120587021; CCDS:CCDS17038.1	GO:6506(GPI anchor biosynthetic process); GO:16255(attachment of GPI anchor to protein); GO:51402(neuron apoptosis); GO:30182(neuron differentiation)	GO:3923(GPI-anchor transamidase activity); GO:5515(protein binding)	GO:42765(GPI-anchor transamidase complex); GO:5737(cytoplasm); GO:16023(cytoplasmic membrane-bound vesicle); GO:5783(endoplasmic reticulum); GO:16021(integral to membrane); GO:16020(membrane)	NM_133779	Mm.28228	TGGGGTGGGGTGGGGGTGAGTGTCTGTGAACTTACTGATGTAATAAAGTGGCAGCCTTCC	78928		NM_133779	Mm.28228		KEGG pathway: Glycan structures - biosynthesis 2 01031; KEGG pathway: Glycosylphosphatidylinositol(GPI)-anchor biosynthesis 00563	NP439231	Pigt	Pigt	chr2:164333740-164333799	ref|NM_133779|ens|ENSMUST00000103101|ens|ENSMUST00000017865|ens|ENSMUST00000152522	mm|2qH3
A_51_P505795	1	2.17174	2.08514	Mus musculus TAP binding protein-like (Tapbpl), mRNA [NM_145391]	TAP binding protein-like		15489334; 12477932; 11920573	GeneID:213233; MGI:2384853; GI:21703782; CCDS:CCDS20547.1	GO:19885(antigen processing and presentation of endogenous peptide antigen via MHC class I)	GO:0004872(receptor activity)	GO:5783(endoplasmic reticulum); GO:16021(integral to membrane); GO:16020(membrane); GO:5792(microsome)	NM_145391	Mm.296902	GCCTCCGAATACAAAGTAAAGTACTCCACATCCTGGCTACTTAAAGGACCCCGTGTGAGG	213233		NM_145391	Mm.296902	ENSMUST00000043422		NP495618	Tapbpl	Tapbpl	chr6:125174673-125174614	ref|NM_145391|ens|ENSMUST00000043422|gb|BC094656|gb|BC017613	mm|6qF3
A_55_P2013296	1	1.5042	0.990842	Mus musculus protein kinase, AMP-activated, gamma 2 non-catalytic subunit (Prkag2), transcript variant 1, mRNA [NM_145401]			17301033; 16675525; 16339829; 16141073; 16141072; 12477932; 12466851; 11217851; 11076861; 11042159; 10349636; 10098881; 8889548		GO:6695(cholesterol biosynthetic process); GO:6633(fatty acid biosynthetic process); GO:8610(lipid biosynthetic process); GO:6950(response to stress)	GO:4679(AMP-activated protein kinase activity); GO:16301(kinase activity)	GO:5575(cellular_component)		Mm.33649	GCAGAGTTTGGGGGTTTGTTTTGGGGTTTTGTTTCGTTTTGTTTTTCAGATTGAAAATTA	108099		NM_145401	Mm.33649		KEGG pathway: Adipocytokine signaling pathway 04920; KEGG pathway: Insulin signaling pathway 04910	TC1415050	Prkag2	Prkag2	chr5:24368650-24368591	ref|NM_145401|ref|NM_001170555|ref|NM_001170556|ens|ENSMUST00000099290	mm|5qA3
A_51_P268734	1	1.27791	0.896029	Mus musculus kaptin (Kptn), mRNA [NM_133727]	kaptin		16141073; 16141072; 15489334; 14755058; 12477932; 12466851; 12016511; 11217851; 11076861; 11042159; 10349636	GeneID:70394; MGI:1890380; GI:19526916; CCDS:CCDS20844.1		GO:3779(actin binding)		NM_133727	Mm.41101	TCAGCCAACCTCTGCTCCCATCAGGTGTTGGTCCCTGAGGACCATTTACACATTCAGAGC	70394		NM_133727	Mm.41101	ENSMUST00000006178		NP439272	Kptn	Kptn	chr7:16712781-16712840	ref|NM_133727|ens|ENSMUST00000006178|gb|AK009746|gb|BC018316	mm|7qA2
A_55_P2002150	1	0.779511	1.03148	Mus musculus phosphatidylglycerophosphate synthase 1 (Pgs1), mRNA [NM_133757]								NM_133757		TCCTAGCCAATGGTGTTTGTGTCCTGCGTGGCATTGGAATCACAATAAACATGGAGAATG	74451		NM_133757	Mm.28864				Pgs1	Pgs1	chr11:117885264-117885323	ref|NM_133757|ens|ENSMUST00000132676|ens|ENSMUST00000017859|gb|AK049359	mm|11qE2
A_55_P1972406	1	1.00625	0.851533	Mus musculus torsin family 1, member B (Tor1b), mRNA [NM_133673]								NM_133673		AGGATGAGAAGATCTACTCAGACAAGGGCTGCAAGACTGTGCAGTCCCGGCTGGATTTCC	30934		NM_133673	Mm.249164				Tor1b	Tor1b	chr2:30812509-30812568	ref|NM_133673|ens|ENSMUST00000102851|ens|ENSMUST00000156711|ens|ENSMUST00000028199	mm|2qB
A_55_P2027102	1	0.33615	0.329568	Mus musculus regulator of G-protein signaling 3 (Rgs3), transcript variant 2, mRNA [NM_134257]								NM_134257		GCCCTCTGGCCACACAGAAATGAGTGCTGAGGCAAATAAAAGGCCTGTGATATTCTCAGC	50780		NM_134257	Mm.286753				Rgs3	Rgs3	chr4:62363993-62364052	ref|NM_134257|ens|ENSMUST00000107420|ens|ENSMUST00000084521|ens|ENSMUST00000107418	mm|4qB3
A_55_P2185332	1	1.12455	0.778938	Mus musculus interleukin 17 receptor C (Il17rc), mRNA [NM_134159]								NM_134159		GCGAGGAATGGGACCTGGGACCCTGCACTACACTAGAATAAAAGCCGATACAGTATTCCT	171095		NM_134159	Mm.213397				Il17rc	Il17rc	chr6:113433073-113433132	ref|NM_134159|ens|ENSMUST00000113062|ens|ENSMUST00000113061|ens|ENSMUST00000058300	mm|6qE3
A_55_P2038414	1	0.81875	0.61578	Mus musculus acyl-CoA thioesterase 8 (Acot8), mRNA [NM_133240]								NM_133240		TCACAGTTGAGAGCTGGGCTTCCTGCCTCTTACATACAATAAAGAGATTGCTAACACTGG	170789		NM_133240	Mm.277878				Acot8	Acot8	chr2:164618328-164618269	ref|NM_133240|ens|ENSMUST00000103094|ens|ENSMUST00000017451|gb|BC005792	mm|2qH3
A_55_P1959313	1	1.09672	0.815366	Mus musculus RNA binding motif protein 42 (Rbm42), mRNA [NM_133693]								NM_133693		TTTCAACAGTTGTCCACTCGCCTGTCCCAAAACCAGTTTCAATAAATTACCTTCATTTCC	68035		NM_133693	Mm.401747				Rbm42	Rbm42	chr7:31426080-31426021	ref|NM_133693|ens|ENSMUST00000108143|ens|ENSMUST00000108141|ens|ENSMUST00000042726	mm|7qB1
A_55_P2008619	1	1.65568	1.32377	Mus musculus LanC (bacterial lantibiotic synthetase component C)-like 2 (Lancl2), mRNA [NM_133737]								NM_133737		GTGTTCACAAAAAGTGTTTGGGGTTCTTTGGTTTTGTTAATAAAAGACAGTTTTGTGGTG	71835		NM_133737	Mm.274904				Lancl2	Lancl2	chr6:57689373-57689432	ref|NM_133737|ens|ENSMUST00000072954|ens|ENSMUST00000153777|ref|XM_001474279	mm|6qB3
A_55_P2107120	1	1.16879	0.94414	Mus musculus RIKEN cDNA 2310037I24 gene (2310037I24Rik), mRNA [NM_133714]								NM_133714		TTCCCTCAGCGTGGATTGGCTACTGCGAATGGAAAACCAGAACCCACTTCTATCAGTTGA	69612		NM_133714	Mm.296240				2310037I24Rik	2310037I24Rik	chr15:98349912-98349853	ref|NM_133714|ens|ENSMUST00000116400|ens|ENSMUST00000071888|ens|ENSMUST00000023727	mm|15qF1
A_51_P234462	1	1.38979	0.98947	Mus musculus GPN-loop GTPase 1 (Gpn1), mRNA [NM_133756]								NM_133756		ATATTTATGCAAGGATGTATTCTCACCGCTCTGGAAGCTGAGAGATAGCTGCTGAGCCTA	74254		NM_133756	Mm.348649				Gpn1	Gpn1	chr5:31813477-31813536	ref|NM_133756|gb|AK010393|gb|BC096466|gb|BC020174	mm|5qB1
A_55_P2048110	1	1.65836	1.76121	Mus musculus transmembrane protein 97 (Tmem97), mRNA [NM_133706]								NM_133706		TTTCTATCTTGAACAGATAGCCTGCTCTGGGTTATTCTGGTGCTGGTTCTATGAACGGCT	69071		NM_133706	Mm.29431				Tmem97	Tmem97	chr11:78355600-78355541	ref|NM_133706|ens|ENSMUST00000103242|gb|AK155107|gb|AK171954	mm|11qB5
A_55_P2165011	1	1.28966	1.04357	Mus musculus fucosyltransferase 10 (Fut10), mRNA [NM_134161]								NM_134161		GCACATAGTATTTTCTGCCACCTATCATTATCTTTTCTGCCCAAATAAATACATCTTACC	171167		NM_134161	Mm.334477				Fut10	Fut10	chr8:32348203-32348262	ref|NM_134161|gb|BC030474|gb|BC062113|tc|TC1587810	mm|8qA3
A_55_P2026635	1	1.03645	0.785033	Mus musculus asparagine synthetase domain containing 1 (Asnsd1), mRNA [NM_133728]								NM_133728		CCTCTGCCCTTCTGCCAAAACGAGCCATACAATTTGGATCTAGAATTGCAAAACTGGAAA	70396		NM_133728	Mm.285783				Asnsd1	Asnsd1	chr1:53401686-53401627	ref|NM_133728|ens|ENSMUST00000097744|ens|ENSMUST00000027264|gb|AK176998	mm|1qC1.1
A_55_P1967291	1	1.12621	1.06148	Mus musculus non-SMC condensin I complex, subunit H (Ncaph), mRNA [NM_144818]								NM_144818		GAATCATTTCTCCATAGCCTCTTTCTGTCCTTAAAGAATTCCCAGATCTATGTACATAAA	215387		NM_144818	Mm.29786				Ncaph	Ncaph	chr2:126929684-126929625	ref|NM_144818|ens|ENSMUST00000110387|ens|ENSMUST00000037712|gb|AK028919	mm|2qF1
A_51_P181851	1	1.10251	0.809853	Mus musculus echinoderm microtubule associated protein like 3 (Eml3), mRNA [NM_144872]	echinoderm microtubule associated protein like 3		16141073; 16141072; 15782199; 12477932; 12466851; 11217851; 11076861; 11042159; 10349636	GeneID:225898; MGI:2387612; GI:21450111; CCDS:CCDS29560.1	GO:8150(biological_process)	GO:3674(molecular_function)	GO:5575(cellular_component); GO:5874(microtubule)	NM_144872	Mm.31008	AATTGCGCATTTTTCTGGAGGGGCTAACCACCCCACTGCACACAAAATAACAACAGACTT	225898		NM_144872	Mm.31008	ENSMUST00000025552		NP647260	Eml3	Eml3	chr19:9015943-9016002	ref|NM_144872|ens|ENSMUST00000096241|gb|AK204886|gb|AK216742	mm|19qA
A_51_P369897	1	1.03835	1.06994	Mus musculus zinc finger protein 410 (Zfp410), mRNA [NM_144833]								NM_144833		TCATTGTGACTGTCAAGGTTTTCCTTTGAAGAGTTTTCACCCTAGGCCCAGCTATCTTTC	52708		NM_144833	Mm.255150				Zfp410	Zfp410	chr12:85684258-85684317	ref|NM_144833|ens|ENSMUST00000045931|gb|AF295806|gb|AK083003	mm|12qD1
A_55_P2024012	1	0.986237	1.07013	Mus musculus ribosomal protein L5 (Rpl5), mRNA [NM_016980]	ribosomal protein L5		16141073; 16141072; 16033648; 15782199; 15489334; 12477932; 12466851; 12051830; 11741941; 11578870; 11217851; 11076861; 11042159; 10922068; 10762661; 10349636; 9811942; 8224911; 7937132; 7767009	GeneID:19983; MGI:102854; GI:23956082	GO:42254(ribosome biogenesis and assembly); GO:6412(translation)	GO:8097(5S rRNA binding); GO:3723(RNA binding); GO:19843(rRNA binding); GO:3735(structural constituent of ribosome)	GO:5830(cytosolic ribosome (sensu Eukaryota)); GO:5622(intracellular); GO:5634(nucleus); GO:30529(ribonucleoprotein complex); GO:5840(ribosome)	NM_016980	Mm.399372	TGCTACCTAATGGAGGAAGATGAAGATGTGTATAAGAAACAGTTCTCTCAGTCCATCAAG	19983		NM_016980	Mm.479882	ENSMUST00000071523	KEGG pathway: Ribosome 03010	NP356701	Rpl5	Rpl5	chr5:108333834-108333892	ref|NM_016980|ref|XM_976689|ref|XM_001473488|ref|XM_001479452	mm|5qF
A_55_P2032079	1	11.1226	1.04686	Mus musculus D site albumin promoter binding protein (Dbp), mRNA [NM_016974]								NM_016974		TGGGGAACCCATCCATCCAACCGCCTCCATCAACACAATCCTGAATAAATCTTGAGAACC	13170		NM_016974	Mm.378235				Dbp	Dbp	chr7:52965461-52965520	ref|NM_016974|ens|ENSMUST00000080885|gb|AK140243|gb|AK192990	mm|7qB4
A_55_P2117425	1	0.931798	3.5907	Mus musculus synaptotagmin V (Syt5), mRNA [NM_016908]	synaptotagmin V		17521570; 16407767; 15489334; 15197251; 12477932; 12466851; 11751925; 10531343; 9914469; 9177789; 2132728; 1495973	GeneID:53420; MGI:1926368; GI:8394392; CCDS:CCDS20738.1	GO:6810(transport)	GO:5509(calcium ion binding); GO:46872(metal ion binding); GO:5215(transporter activity)	GO:43025(cell soma); GO:16021(integral to membrane); GO:16020(membrane); GO:43005(neuron projection); GO:48471(perinuclear region of cytoplasm); GO:45202(synapse); GO:8021(synaptic vesicle)	NM_016908	Mm.358663	CTTCCCACACAGCTTGACTCCTATGCTGCTCTTGGGGCCAAATAAAATACTCAATAGCTT	53420		NM_016908	Mm.358663	ENSMUST00000065957		NP812566	Syt5	Syt5	chr7:4491429-4491370	ref|NM_016908|ens|ENSMUST00000065957|gb|BC047148|tc|TC1578504	mm|7qA1
A_55_P1974783	1	1.50374	1.16552	Mus musculus translin-associated factor X (Tsnax), mRNA [NM_016909]	translin-associated factor X		16141073; 16141072; 15782199; 15489334; 15457513; 15314092; 15138261; 14711818; 12944470; 12504857; 12477932; 12466851; 12036294; 11544199; 11278549; 11217851; 11076861; 11042159; 10790540; 10349636; 8889548	GeneID:53424; MGI:1855672; GI:8394490; CCDS:CCDS22778.1		GO:3677(DNA binding); GO:5515(protein binding); GO:8565(protein transporter activity)	GO:5737(cytoplasm); GO:5634(nucleus)	NM_016909	Mm.5248	AATAAAGTGTGTACATGCCTGGTAAGTTAGACTTGTTGTCCTGGTGGTGATGAGGCTTCG	53424		NM_016909	Mm.5248	ENSMUST00000075896		NP583070	Tsnax	Tsnax	chr8:127557866-127557925	ref|NM_016909|ens|ENSMUST00000060606|ens|ENSMUST00000075896|ref|XM_001472233	mm|8qE2
A_55_P2070825	1	0.947597	1.1457	Mus musculus nudix (nucleoside diphosphate linked moiety X)-type motif 5 (Nudt5), mRNA [NM_016918]								NM_016918		TCATCTGTCTGTCTCTGCCTCTCCAAAGTTCTGGGAATAAAGATGTGTAGCACCACACAT	53893		NM_016918	Mm.251904				Nudt5	Nudt5	chr2:5789716-5789775	ref|NM_016918|ens|ENSMUST00000114962|gb|AK088222|gb|BC004571	mm|2qA1
A_51_P146044	1	0.685078	0.919125	Mus musculus coiled-coil domain containing 92 (Ccdc92), mRNA [NM_144819]								NM_144819		AGAATGAATGCACTTGCCTTAAAACTCGCTCTGGCGTGTGCTCTATCCAGAGTTCTCTAT	215707		NM_144819	Mm.389693				Ccdc92	Ccdc92	chr5:125314998-125314939	ref|NM_144819|ens|ENSMUST00000036206|ens|ENSMUST00000135495|gb|AK028192	mm|5qF
A_51_P390377	1	1.99167	1.13469	Mus musculus REST corepressor 3 (Rcor3), mRNA [NM_144814]			16141073; 16141072; 15782199; 15618518; 15489334; 12477932; 12466851; 11217851; 11076861; 11042159; 10349636; 8889548		GO:6355(regulation of transcription, DNA-dependent); GO:6350(transcription)	GO:3677(DNA binding)	GO:5634(nucleus)		Mm.207457	TAATTACGCTGGACAAAGGCTCACCTATCATTGTACCAGTGCTCATCTGACTGATCCAAA	214742		NM_144814	Mm.207457			TC1412785	Rcor3	Rcor3	chr1:193924694-193924635	ref|NM_144814|gb|BC145469|gb|BC138938|gb|BC138939	mm|1qH6
A_55_P2143041	1	1.09921	1.75249	Mus musculus 3-phosphoglycerate dehydrogenase (Phgdh), mRNA [NM_016966]								NM_016966		TGTACAGCTGCTGTCCTACCAAACCTCCATGTTGTTTGACGGAGAGCCCTGGCACGTCAC	236539		NM_016966	Mm.16898				Phgdh	Phgdh	chr3:98117361-98117303	ref|NM_016966|ref|NR_033590|ens|ENSMUST00000065793|ref|XR_031967	mm|3qF2.2
A_55_P2062418	1	1.26622	1.04348	Mus musculus ATPase, H+ transporting, lysosomal V0 subunit A1 (Atp6v0a1), mRNA [NM_016920]	ATPase, H+ transporting, lysosomal V0 subunit a isoform 1		17114649; 16774853; 16141073; 16141072; 15782199; 12672822; 12477932; 12466851; 11532986; 11217851; 11076861; 11042159; 10922068; 10722719; 10702241; 10349636; 9806826; 8889548	RP23-278K23.1	GO:7420(brain development); GO:7507(heart development); GO:1701(in utero embryonic development); GO:6811(ion transport); GO:30099(myeloid cell differentiation); GO:15992(proton transport); GO:6367(transcription initiation from RNA polymerase II promoter); GO:6810(transport)	GO:3682(chromatin binding); GO:30331(estrogen receptor binding); GO:15078(hydrogen ion transporter activity); GO:46965(retinoid X receptor binding); GO:46966(thyroid hormone receptor binding); GO:3713(transcription coactivator activity)	GO:5737(cytoplasm); GO:16021(integral to membrane); GO:16020(membrane); GO:5634(nucleus); GO:5667(transcription factor complex)	NM_016920	Mm.340818	ACCCTGTCCAAGGCCTTCTGTCCAGACATCTTATCCGGAATAAAGTGTGTTTGACTCTCA	11975		NM_016920	Mm.340818	ENSMUST00000044721	KEGG pathway: Oxidative phosphorylation 00190	NP324097	Atp6v0a1	Atp6v0a1	chr11:100924969-100925028	ref|NM_016920|ens|ENSMUST00000044721|ens|ENSMUST00000092663|gb|AB022321	mm|11qD
A_55_P2003096	1	0.785527	0.47971	Mus musculus phospholipase A2, group VI (Pla2g6), mRNA [NM_016915]	phospholipase A2, group VI		16926189; 16732058; 16141073; 16141072; 15946940; 15782199; 15489334; 15252026; 12477932; 12466851; 12167650; 11217851; 11076861; 11042159; 10922068; 10349636; 9361012; 9079688	GeneID:53357; MGI:1859152; GI:8393978; CCDS:CCDS27637.1	GO:16042(lipid catabolic process)	GO:3824(catalytic activity); GO:16787(hydrolase activity); GO:45735(nutrient reservoir activity); GO:4623(phospholipase A2 activity)		NM_016915	Mm.155620	TTTCCCTGACTATGAAGGACAACTGACTCCATCAAGGACCCCACATATCAGAGATCAACA	53357		NM_016915	Mm.155620	ENSMUST00000047827	KEGG pathway: Arachidonic acid metabolism 00590; KEGG pathway: Ether lipid metabolism 00565; KEGG pathway: Fc epsilon RI signaling pathway 04664; KEGG pathway: Glycerophospholipid metabolism 00564; KEGG pathway: GnRH signaling pathway 04912; KEGG pathway: Linoleic acid metabolism 00591; KEGG pathway: Long-term depression 04730; KEGG pathway: MAPK signaling pathway 04010; KEGG pathway: VEGF signal…	NP279786	Pla2g6	Pla2g6	chr15:79117016-79116957	ref|NM_016915|ens|ENSMUST00000109661|ens|ENSMUST00000047816|gb|AK193793	mm|15qE1
A_51_P397375	1	0.742131	0.750234	Mus musculus PET112-like (yeast) (Pet112l), nuclear gene encoding mitochondrial protein, mRNA [NM_144896]								NM_144896		CTGGAACTCATGTGCTGTACAAGTTGTATCTCTTAGTCCCTAGCCAAGCTACACTTCCTA	229487		NM_144896	Mm.52275				Pet112l	Pet112l	chr3:85457839-85457898	ref|NM_144896|gb|AK134831|gb|AK081800|gb|AK028193	mm|3qF1
A_55_P2147220	1	0.896308	0.46602	Mus musculus adenylate kinase 2 (Ak2), transcript variant 2, mRNA [NM_016895]								NM_016895		GGAGGGGCTCCTCGAGAGAAGATTGGAACAGTGGCAGTGTTATAATTAGTAAGGTTTTTT	11637		NM_016895	Mm.29460				Ak2	Ak2	chr4:128687940-128687999	ref|NM_016895|ens|ENSMUST00000102604|ref|XM_001477790|gb|AK010951	mm|4qD2.2
A_55_P2083624	1	1.12499	0.964312	Mus musculus WW domain binding protein 2 (Wbp2), mRNA [NM_016852]	WW domain binding protein 2		16141073; 16141072; 15782199; 15489334; 12477932; 12466851; 11217851; 11076861; 11042159; 11042109; 10349636; 7644498; 7641887	RP23-42F6.6	GO:8150(biological_process)	GO:5515(protein binding)	GO:5575(cellular_component)	NM_016852	Mm.284792	CTGGTCCAGACACAAAATGAGGAGATGGTTATTTAAAGAGAATTCCTATTTATTTGACAC	22378		NM_016852	Mm.284792	ENSMUST00000073019		NP378758	Wbp2	Wbp2	chr11:115940041-115939982	ref|NM_016852|ens|ENSMUST00000106446|ens|ENSMUST00000074628|gb|AK170474	mm|11qE2
A_55_P2046262	1	2.284	2.0457	Mus musculus 3-phosphoglycerate dehydrogenase (Phgdh), mRNA [NM_016966]								NM_016966		GGAAACATGGAAGCAGCATGTATTGGAGGCTTTCCAGTTCTGCTTCTGACCCTGGGGTTC	236539		NM_016966	Mm.16898				Phgdh	Phgdh	chr3:98117274-98117215	ref|NM_016966|ref|NR_033590|ens|ENSMUST00000065793|ref|XR_034648	mm|3qF2.2
A_55_P2173098	1	1.00919	0.94583	Mus musculus COMM domain containing 1 (Commd1), mRNA [NM_144514]	COMM domain containing 1		16305817; 16141073; 16141072; 15489334; 14673161; 12477932; 12466851; 12441649; 12174196; 11821379; 11809725; 11217851; 11076861; 11042159; 10922068; 10349636; 9001233; 8889548	RP23-242C19.3	GO:6878(copper ion homeostasis)	GO:5515(protein binding); GO:19871(sodium channel inhibitor activity)	GO:5575(cellular_component)	NM_144514	Mm.259903	CTCAACTCAGATACACAGCCCTGTTGCCATAATAGAGCTGGAATTTGGAAAAAATGGACA	17846		NM_144514	Mm.259903	ENSMUST00000057843		NP481353	Commd1	Commd1	chr11:22856471-22856412	ref|NM_144514|ens|ENSMUST00000093270|ens|ENSMUST00000057843|ens|ENSMUST00000071068	mm|11qA3.2
A_51_P371255	1	1.34926	1.26389	Mus musculus RWD domain containing 2B (Rwdd2b), mRNA [NM_016924]								NM_016924		TGAAGGTAATTTTGATGGTTCGACTTGCTAGGGATTTCCCACACTCTTCTGCCTTCACTA	53858		NM_016924	Mm.162406				Rwdd2b	Rwdd2b	chr16:87433963-87433904	ref|NM_016924|ens|ENSMUST00000039101|gb|AK002746|gb|AF177771	mm|16qC3.3
A_51_P212023	1	0.939672	0.853602	Mus musculus squamous cell carcinoma antigen recognized by T-cells 3 (Sart3), mRNA [NM_016926]	squamous cell carcinoma antigen recognized by T-cells 3		16141073; 16141072; 16033648; 15782199; 15489334; 14621295; 12477932; 12466851; 11217851; 11076861; 11042159; 10922068; 10761712; 10725249; 10463607; 10349636	GeneID:53890; MGI:1858230; GI:8394239; CCDS:CCDS19552.1	GO:6396(RNA processing)	GO:3723(RNA binding); GO:3676(nucleic acid binding); GO:166(nucleotide binding)	GO:5622(intracellular); GO:5634(nucleus)	NM_016926	Mm.29594	CCTAAGCCCTCTGTTCAGATGCTCACTTCGAAATGCCATGTCTAGTACAAAGTTGAGTCT	53890		NM_016926	Mm.29594	ENSMUST00000019118		NP570771	Sart3	Sart3	chr5:114192553-114192494	ref|NM_016926|ens|ENSMUST00000019118|gb|AK129067|gb|AK086398	mm|5qF
A_55_P1993789	1	2.67347	2.3644	Mus musculus high mobility group nucleosomal binding domain 2 (Hmgn2), mRNA [NM_016957]								NM_016957		GAGCACTGGTTCCTTTTATAAAGGATTGTGGATCTTCAGATTGATAATTCTGCCCAAAAG	15331		NM_016957	Mm.319660				Hmgn2	Hmgn2	chr4:133520977-133520918	ref|NM_016957|ens|ENSMUST00000105893|ens|ENSMUST00000003122|ens|ENSMUST00000102553	mm|4qD3
A_55_P2250424	1	1.28436	0.947491	Mus musculus adult male urinary bladder cDNA, RIKEN full-length enriched library, clone:9530029O12 product:unclassifiable, full insert sequence. [AK035394]			16141073; 16141072; 12466851; 11217851; 11076861; 11042159; 10922068; 10725249; 10349636						Mm.169673	GGATGTCTCCTTCTGCCTTCAACAATAGTCCAAAGTCAATAATTTGAAGTAGTTATTTTG	399629		AK035394	Mm.416361			TC1465843	9530029O12Rik	9530029O12Rik	chr11:45677068-45677127	gb|AK035394|tc|TC1654350|riken|9530029O12	mm|11qB1.1
A_51_P237754	1	1.44341	1.21875	Mus musculus histocompatibility 2, T region locus 23 (H2-T23), mRNA [NM_010398]			16141073; 16141072; 12477932; 12466851; 11217851; 11076861; 11042159; 10349636		GO:19882(antigen processing and presentation); GO:6955(immune response)		GO:42612(MHC class I protein complex); GO:16020(membrane)	XM_619452	Mm.440353	ATCATCCTTGGAGCTGTGGTGGCTTTTGTGATGAAGAGGAGGAGACACATAGGTGTAAAA	15040		NM_010398	Mm.439648	ENSMUST00000079918		TC1514997	H2-T23	H2-T23	chr17:36167574-36167338	ref|NM_010398|ens|ENSMUST00000102678|gb|AF082510|gb|AB359230	mm|17qB1
A_51_P106799	1	0.789545	0.856526	Mus musculus peroxisome proliferator activated receptor gamma (Pparg), transcript variant 2, mRNA [NM_011146]	peroxisome proliferator activated receptor gamma		17465682; 17325208; 17304352; 17301838; 17276354; 17239574; 17218271; 17197391; 17174269; 17143554; 17095756; 17015710; 17008383; 17003451; 17003330; 16981222; 16980437; 16972249; 16971390; 16966031; 16964447; 16951334; 16921131; 16901790; 16876120; 16873730; 16858678; 16845470; 16828750; 16815847; 16798724; 16759917; 16751185; 16737695; 16720732; 16713977; 16675498; 16581799; 16580992; 16574647;…	GeneID:19016; MGI:97747; GI:6755138; CCDS:CCDS20439.1	GO:45165(cell fate commitment); GO:30855(epithelial cell differentiation); GO:45444(fat cell differentiation); GO:6954(inflammatory response); GO:122(negative regulation of transcription from RNA polymerase II promoter); GO:45892(negative regulation of transcription, DNA-dependent); GO:45941(positive regulation of transcription); GO:45944(positive regulation of transcription from RNA polymerase I…	GO:3677(DNA binding); GO:4879(ligand-dependent nuclear receptor activity); GO:46872(metal ion binding); GO:5515(protein binding); GO:4872(receptor activity); GO:43565(sequence-specific DNA binding); GO:3707(steroid hormone receptor activity); GO:3700(transcription factor activity); GO:16563(transcriptional activator activity); GO:16564(transcriptional repressor activity); GO:8270(zinc ion binding)	GO:5829(cytosol); GO:5634(nucleus); GO:17053(transcriptional repressor complex)	NM_011146	Mm.3020	GCAGGAAAGTCCCACCCGCTGACAACGTGTTCCTTCTATTGATTGCACTATTATTTTGAG	19016		NM_011146	Mm.3020	ENSMUST00000077604	KEGG pathway: PPAR signaling pathway 03320; KEGG pathway: Thyroid cancer 05216	NP048112	Pparg	Pparg	chr6:115440213-115440272	ref|NM_011146|ref|NM_001127330|ens|ENSMUST00000000450|gb|U01664	mm|6qE3
A_52_P655663	1	1.3172	0.680709	Mus musculus histocompatibility 13 (H13), transcript variant 2, mRNA [NM_010376]								NM_010376		GGCTTAAGACCATCCCTGCAAGAAACCCCATACTCTATACATGCTTACCGGGTTAGCATG	14950		NM_010376	Mm.277327				H13	H13	chr2:152532349-152532408	ref|NM_010376|ref|NM_001159551|ens|ENSMUST00000125366|gb|AK171790	mm|2qH1
A_55_P2017750	1	1.21125	0.705076	Mus musculus cell division cycle 45 homolog (S. cerevisiae) (Cdc45), transcript variant 1, mRNA [NM_009862]								NM_009862		GCTTATTAAACAAGAGGATGACCTTGAGGTTCCTGCCTACGACGACATCTTTAGAGATGA	12544		NM_009862	Mm.1248				Cdc45	Cdc45	chr16:18807508-18807449	ref|NM_009862|ref|NM_001161623|ens|ENSMUST00000115585|ens|ENSMUST00000115586	mm|16qA3
A_51_P148612	1	0.709645	0.696329	Mus musculus cytochrome c oxidase, subunit VIIa 1 (Cox7a1), nuclear gene encoding mitochondrial protein, mRNA [NM_009944]	cytochrome c oxidase, subunit VIIa 1		17198697; 16141073; 16141072; 15489334; 14651853; 12853116; 12477932; 12466851; 11911854; 11311561; 11217851; 11076861; 11042159; 10725249; 10349636; 9774740; 9615220	GeneID:12865; MGI:1316714; GI:6753504; CCDS:CCDS21081.1	GO:45333(cellular respiration); GO:6118(electron transport)	GO:4129(cytochrome-c oxidase activity); GO:9055(electron carrier activity); GO:16491(oxidoreductase activity)	GO:16021(integral to membrane); GO:16020(membrane); GO:5746(mitochondrial respiratory chain); GO:5751(mitochondrial respiratory chain complex IV); GO:5739(mitochondrion)	NM_009944	Mm.423030	ACAACGTCCTGTACAGACTGACCATGACGCTGACTCTGGGGGGCACTGCCTACTGCTTAT	12865		NM_009944	Mm.423030		KEGG pathway: Oxidative phosphorylation 00190	NP572170	Cox7a1	Cox7a1	chr7:30970337-30970948	ref|NM_009944|ens|ENSMUST00000098594|gb|AK079950|gb|AF037370	mm|7qB1
A_52_P49601	1	0.918791	0.779951	Mus musculus ferritin heavy chain 1 (Fth1), mRNA [NM_010239]	ferritin heavy chain 1		16141073; 16141072; 16024802; 15782199; 15537542; 15489334; 12477932; 12466851; 12435735; 11468145; 11217851; 11167010; 11076861; 11044607; 11042159; 10922068; 10652280; 10501973; 10395801; 10349636; 10066817; 9730611; 9507200; 9457670; 9446612; 9434961; 9054589; 8975722; 8969195; 8892964; 8861101; 8827514; 8672127; 8661734; 8626471; 8612737; 8499657; 8069308; 8052653; 8051121; 7906967; 7774934; …	GeneID:14319; MGI:95588; GI:6753912; CCDS:CCDS29567.1	GO:6955(immune response); GO:6879(iron ion homeostasis); GO:6826(iron ion transport); GO:8285(negative regulation of cell proliferation)	GO:5488(binding); GO:8199(ferric iron binding); GO:4322(ferroxidase activity); GO:5506(iron ion binding); GO:19900(kinase binding); GO:46872(metal ion binding); GO:16491(oxidoreductase activity); GO:46914(transition metal ion binding)	GO:5886(plasma membrane)	NM_010239	Mm.1776	ATGTCAGGCTGCCTTCATCTTTTCTATAAGTTGCACCAAAACATCTGCTTAAGTTCTTTA	14319		NM_010239	Mm.1776	ENSMUST00000025563	KEGG pathway: Porphyrin and chlorophyll metabolism 00860	NP380058	Fth1	Fth1	chr19:10059485-10059544	ref|NM_010239|ens|ENSMUST00000025563|gb|X12812|gb|AK088935	mm|19qA
A_52_P37894	1	0.798908	0.718038	Mus musculus cytochrome c oxidase, subunit VIIa 2 (Cox7a2), nuclear gene encoding mitochondrial protein, mRNA [NM_009945]	cytochrome c oxidase, subunit VIIa 2		16752004; 16141073; 16141072; 15489334; 14651853; 12865426; 12853116; 12477932; 12466851; 11217851; 11076861; 11042159; 10922068; 10725249; 10349636; 9615220; 1659684	GeneID:12866; MGI:1316715; GI:31981830; CCDS:CCDS23366.1	GO:6118(electron transport)	GO:4129(cytochrome-c oxidase activity); GO:9055(electron carrier activity); GO:16491(oxidoreductase activity)	GO:16021(integral to membrane); GO:16020(membrane); GO:5743(mitochondrial inner membrane); GO:5746(mitochondrial respiratory chain); GO:5739(mitochondrion)	NM_009945	Mm.152627	CTTTGGGGATCAATATTTATTGATGTGTATTAACTGCTGCCAATAAAGCAATCCTTAACC	12866		NM_009945	Mm.152627	ENSMUST00000034881	KEGG pathway: Oxidative phosphorylation 00190	NP816530	Cox7a2	Cox7a2	chr9:79603274-79603215	ref|NM_009945|ens|ENSMUST00000034881|gb|AF037371|gb|AK011269	mm|9qE1
A_55_P2185712	1	1.15576	1.03775	Mus musculus coatomer protein complex subunit alpha (Copa), mRNA [NM_009938]								NM_009938		GTTCTCCCTAAAACGTCATGTCCTCTCTCTGCTATTGCAAATCAGAAGTTTCAAGCTTGA	12847		NM_009938	Mm.30041				Copa	Copa	chr1:174051973-174052032	ref|NM_009938|ens|ENSMUST00000074152|ens|ENSMUST00000135192|ens|ENSMUST00000027833	mm|1qH3
A_55_P2082986	1	2.07167	1.30247	Mus musculus high mobility group box 1 (Hmgb1), mRNA [NM_010439]								NM_010439		CTGAGTACCGCCCCAAAATCAAAGGCGAGCATCCTGGTTTATCTATTGTTGATGTTGCAA	15289		NM_010439	Mm.207047				Hmgb1	Hmgb1	chr5:149861454-149861395	ref|NM_010439|ref|NR_033589|ens|ENSMUST00000084171|ens|ENSMUST00000093196	mm|5qG3
A_55_P1992655	1	1.61535	1.26408	Mus musculus histone deacetylase 6 (Hdac6), transcript variant 1, mRNA [NM_010413]								NM_010413		ACAACGGGGCAGTGGCAGCAGGTCAGCATATTTAATAAAGTTGGAGTTGCTACAAAACCT	15185		NM_010413	Mm.29854				Hdac6	Hdac6	chrX:7507308-7507249	ref|NM_010413|ref|NM_001130416|ens|ENSMUST00000115642|gb|BC041105	mm|XqA1.1
A_55_P2009792	1	1.71105	1.30501	Mus musculus histone deacetylase 6 (Hdac6), transcript variant 1, mRNA [NM_010413]								NM_010413		ACATTGAAGGAGACAACGGGGCAGTGGCAGCAGGTCAGCATATTTAATAAAGTTGGAGTT	15185		NM_010413	Mm.29854				Hdac6	Hdac6	chrX:7507320-7507261	ref|NM_010413|ref|NM_001130416|ens|ENSMUST00000033501|ens|ENSMUST00000115642	mm|XqA1.1
A_55_P1989733	1	1.11819	1.20406	Mus musculus nuclear factor of kappa light polypeptide gene enhancer in B-cells inhibitor, beta (Nfkbib), mRNA [NM_010908]								NM_010908		AATATGATGACATCGTGGTTCACAGTGGCAGGAGCCAAAACCGACAACCGCCTTCCCCGG	18036		NM_010908	Mm.220333				Nfkbib	Nfkbib	chr7:29544219-29544160	ref|NM_010908|ens|ENSMUST00000085851|ens|ENSMUST00000032815|gb|AK156731	mm|7qA3
A_55_P2041050	1	1.49544	0.940094	Mus musculus zinc finger, MYM-type 5 (Zmym5), mRNA [NM_144842]								NM_144842		GTATTGTGTATACCACTTTCAACTGGAAATAAAAATTGGGTCCAAGTCCTTTTATTGCTG	219105		NM_144842	Mm.473172				Zmym5	Zmym5	chr14:57409484-57409425	ref|NM_144842|gb|AK165863|riken|G730008J01	mm|14qC3
A_66_P108019	1	2.35852	4.0907	Mus musculus HEAT repeat containing 1 (Heatr1), mRNA [NM_144835]								NM_144835		ATCCTCTCCTGCCTTTTGTACAGAGTTGCTAAGGAGTAAACCGGATGGTATTTTTATAAA	217995		NM_144835	Mm.171186				Heatr1	Heatr1	chr13:12531103-12531160	ref|NM_144835|ens|ENSMUST00000059270|gb|BC019693|gb|AK032134	mm|13qA1
A_55_P1962274	1	0.855747	0.811226	Mus musculus cyclin T1 (Ccnt1), mRNA [NM_009833]			16314494; 16141073; 16141072; 16109376; 15782199; 12914944; 12678503; 12588988; 12466851; 12458222; 12441807; 12177005; 12115727; 11217851; 11076861; 11042159; 10922068; 10349636; 10329126; 9990016; 9843510; 9832504; 8889548		GO:7049(cell cycle); GO:51301(cell division); GO:6468(protein amino acid phosphorylation); GO:79(regulation of cyclin-dependent protein kinase activity); GO:74(regulation of progression through cell cycle); GO:45449(regulation of transcription); GO:6355(regulation of transcription, DNA-dependent); GO:6350(transcription)	GO:3677(DNA binding); GO:16538(cyclin-dependent protein kinase regulator activity); GO:5515(protein binding); GO:19901(protein kinase binding); GO:17069(snRNA binding)	GO:5730(nucleolus); GO:5634(nucleus)		Mm.86538	TTTGTCCACTCTTATGGTGAATATATGAATCCCAGAGCTGGTGCCATCTCCTCCAGATCT	12455		NM_009833	Mm.86538			TC1461887	Ccnt1	Ccnt1	chr15:98373776-98373717	ref|NM_009833|ens|ENSMUST00000012104|ref|XR_033752|gb|AK212549	mm|15qF1
A_66_P108567	1	1.16465	0.971951	Mus musculus X-ray repair complementing defective repair in Chinese hamster cells 6 (Xrcc6), mRNA [NM_010247]	X-ray repair complementing defective repair in Chinese hamster cells 6		17325036; 17272272; 16845382; 16440001; 16413926; 16354685; 16141073; 16141072; 16014376; 15979950; 15870260; 15782199; 15678105; 15485900; 15342428; 14988733; 14668445; 14576192; 12846809; 12604618; 12477932; 12466851; 12145306; 12119352; 11751629; 11516951; 11471062; 11248063; 11217851; 11076861; 11042159; 10922068; 10823907; 10716994; 10576891; 10441505; 10349636; 9990036; 9823897; 9736627; 97…	GeneID:14375; MGI:95606; GI:145587104	GO:6310(DNA recombination); GO:6281(DNA repair); GO:6302(double-strand break repair); GO:6303(double-strand break repair via nonhomologous end joining); GO:45893(positive regulation of transcription, DNA-dependent); GO:6974(response to DNA damage stimulus)	GO:4003(ATP-dependent DNA helicase activity); GO:3677(DNA binding); GO:3676(nucleic acid binding); GO:5515(protein binding)	GO:5958(DNA-dependent protein kinase complex); GO:5737(cytoplasm); GO:5634(nucleus); GO:5667(transcription factor complex)	NM_010247	Mm.288809	TCATGGAGATTACAGTCTCCCACCTCACTGTGCCTTACTCTGTGAATAAAGAGCTCTAAC	14375		NM_010247	Mm.288809	ENSMUST00000069530		NP515722	Xrcc6	Xrcc6	chr15:81870452-81870511	ref|NM_010247|ens|ENSMUST00000069530|gb|AK143570|gb|AK146396	mm|15qE1
A_55_P1963737	1	0.901949	0.822422	Mus musculus thymoma viral proto-oncogene 1 interacting protein (Aktip), mRNA [NM_010241]								NM_010241		AAAGTGGTCGACAGTGTTAAAGTGTGTACTGCCCGTCTTTTTGACCAGCCCAAGATAGAA	14339		NM_010241	Mm.324588				Aktip	Aktip	chr8:93649792-93649733	ref|NM_010241|ens|ENSMUST00000120426|ens|ENSMUST00000125257|ens|ENSMUST00000109609	mm|8qC5
A_51_P123705	1	1.01719	0.870485	Mus musculus dihydrouridine synthase 3-like (S. cerevisiae) (Dus3l), mRNA [NM_144858]	dihydrouridine synthase 3-like		16141073; 16141072; 15782199; 15489334; 12477932; 12466851; 11217851; 11076861; 11042159; 10922068; 10349636; 8889548	GeneID:224907; MGI:2147092; GI:21450077; CCDS:CCDS28914.1	GO:8152(metabolic process); GO:8033(tRNA processing)	GO:50660(FAD binding); GO:3824(catalytic activity); GO:46872(metal ion binding); GO:3676(nucleic acid binding); GO:16491(oxidoreductase activity); GO:8270(zinc ion binding)		NM_144858	Mm.293973	TTCGTCTTCCTGCCCAAGCACAAGGCCAATGCCTACAAGTAGCCAATACAGACAATAAAT	224907		NM_144858	Mm.293973	ENSMUST00000007747		NP484372	Dus3l	Dus3l	chr17:56909190-56909249	ref|NM_144858|ens|ENSMUST00000007747|gb|AK157702|gb|AK166183	mm|17qD
A_66_P135882	1	1.22377	1.09344	Mus musculus ribosomal RNA processing 1 homolog (S. cerevisiae) (Rrp1), mRNA [NM_010925]								NM_010925		GAGTAAATCCCTGTCTCAGCTTCCCTCCACCATAGTCAGGAAAACAAAACCAAGTAACTG	18114		NM_010925	Mm.38344				Rrp1	Rrp1	chr10:77863250-77863191	ref|NM_010925|ens|ENSMUST00000062678|ens|ENSMUST00000092345|gb|AF312394	mm|10qC1
A_55_P2088530	1	1.20671	1.36791	Mus musculus huntingtin (Htt), mRNA [NM_010414]								NM_010414		ACTGGGGCTGCCAGGTGTCCAGCACCATTTTCCTTTCTGTGTTTTCTTCTCAGGAGTTAA	15194		NM_010414	Mm.209071				Htt	Htt	chr5:35251949-35252008	ref|NM_010414|ens|ENSMUST00000114300|gb|U24233|gb|L28827	mm|5qB2
A_55_P2123421	1	1.51308	1.29765	Mus musculus dynein, axonemal, light chain 4 (Dnalc4), mRNA [NM_017470]								NM_017470		TCTCATGAGACACAGGGCAAGGCTCTCCTTTTCACTGGGGAAGGAGTTCCCTCTCCCCTT	54152		NM_017470	Mm.288159				Dnalc4	Dnalc4	chr15:79592393-79592334	ref|NM_017470|ens|ENSMUST00000069877|ens|ENSMUST00000023055|gb|AK207401	mm|15qE1
A_51_P219444	1	4.05461	2.36021	Mus musculus phospholipase C-like 2 (Plcl2), mRNA [NM_013880]	mKIAA1092 protein		17301177; 16754670; 16141073; 16141072; 14517301; 12693553; 12477932; 12466851; 11544199; 11217851; 11076861; 11042159; 10922068; 10581172; 10349636; 8889548; 7671812	GI:28972610	GO:7242(intracellular signaling cascade); GO:6629(lipid metabolic process); GO:7165(signal transduction)	GO:5509(calcium ion binding); GO:4435(phosphoinositide phospholipase C activity); GO:4629(phospholipase C activity)			Mm.217362	CAGCCCATCACTGCTGTGAATGTATGTAGCAACCCACGTGTGAAGGCAAATAAACTCTTT	224860		NM_013880	Mm.217362	ENSMUST00000043938			Plcl2	Plcl2	chr17:50827332-50827391	ref|NM_013880|ens|ENSMUST00000043938|gb|AK165548|gb|AK154288	mm|17qC
A_51_P477941	1	1.05267	0.934783	Mus musculus F-box and WD-40 domain protein 4 (Fbxw4), mRNA [NM_013907]									Mm.254739	AACTCCTCAGTCAGATGGTAACTCTGGCCAACATCTTGGAGCTGGGCTCGTGCCTGAGGT	30838		NM_013907	Mm.254739				Fbxw4	Fbxw4	chr19:45652946-45652887	ref|NM_013907|ens|ENSMUST00000046869|gb|AB022163|gb|AK004414	mm|19qC3
A_51_P116487	1	1.38087	0.956865	Mus musculus LSM4 homolog, U6 small nuclear RNA associated (S. cerevisiae) (Lsm4), mRNA [NM_015816]	LSM4 homolog, U6 small nuclear RNA associated		16141073; 16141072; 16033648; 15782199; 12477932; 12466851; 11353399; 11217851; 11076861; 11042159; 10629062; 10349636; 8889548	GeneID:50783; MGI:1354692; GI:7657317	GO:8380(RNA splicing); GO:16071(mRNA metabolic process); GO:6397(mRNA processing); GO:6355(regulation of transcription, DNA-dependent)	GO:3677(DNA binding); GO:3723(RNA binding)	GO:5634(nucleus); GO:30529(ribonucleoprotein complex); GO:5681(spliceosome)	NM_015816	Mm.248188	CATGTTTGAGTTTCAGATGGAGCTCGCAGGCTCAGCCCATGGCGGCTCACCTGTCCTTTA	50783		NM_015816	Mm.248188	ENSMUST00000034311		NP514758	Lsm4	Lsm4	chr8:73202536-73202594	ref|NM_015816|ens|ENSMUST00000034311|gb|AJ249439|gb|AK089028	mm|8qB3.3
A_55_P2002113	1	0.986559	0.825788	Mus musculus ribosomal protein L36 (Rpl36), mRNA [NM_018730]								NM_018730		GAAGGCGGCGGCCAAGGATTGATGAACCCTCCCCCAATAAAAGATGGTTCCTACAAAAAA	54217		NM_018730	Mm.11376				Rpl36	Rpl36	chr17:56753612-56753674	ref|NM_018730|ref|XM_001480072|ref|XM_917275|ref|XM_001480305	mm|17qD
A_52_P338180	1	0.857749	0.79138	Mus musculus translocase of inner mitochondrial membrane 13 homolog (yeast) (Timm13), nuclear gene encoding mitochondrial protein, mRNA [NM_013895]								NM_013895		CTGTGCCTCGGGACACCGTGCTTATGGTCTGAACTGTTTTCCCTGCCAGTTAGGGTGTCT	30055		NM_013895	Mm.142132				Timm13	Timm13	chr10:80362898-80362839	ref|NM_013895|ens|ENSMUST00000020440|gb|AK009152|gb|AK088984	mm|10qC1
A_55_P2096737	1	1.03776	0.651095	Mus musculus ELMO/CED-12 domain containing 3 (Elmod3), mRNA [NM_144917]								NM_144917		ACCCTGGCTGAGAGGCAAAGGAAACTCACCCACCAGCAGTTTTAGAATAAAGGAATTGTT	232089		NM_144917	Mm.167232				Elmod3	Elmod3	chr6:72515988-72515929	ref|NM_144917|ens|ENSMUST00000070990|ens|ENSMUST00000114069|ref|XM_001477967	mm|6qC1
A_55_P2007630	1	0.758648	0.814221	Mus musculus seizure related 6 homolog like 2 (Sez6l2), mRNA [NM_144926]	seizure related 6 homolog (mouse)-like 2		16814779; 16141073; 16141072; 15226823; 12477932; 12466851; 11217851; 11076861; 11042159; 10349636; 8889548	GeneID:233878; MGI:2385295; GI:21450331		GO:4872(receptor activity)	GO:16021(integral to membrane)	NM_144926	Mm.283926	AGGGGGCTTTGATGGCCCTGGAGACCCTACAGTAAATAAACCAGCATCGTGCCGCCCAAA	233878		NM_144926	Mm.283926	ENSMUST00000032921		NP816574	Sez6l2	Sez6l2	chr7:134113725-134113784	ref|NM_144926|ens|ENSMUST00000106335|ens|ENSMUST00000106332|ens|ENSMUST00000032921	mm|7qF3
A_55_P1976983	1	0.952486	0.854588	Mus musculus ribosomal protein L36 (Rpl36), mRNA [NM_018730]								NM_018730		GGCGGCGGCCAAGAAGGATTGATGAACCCTCCCCCAATAAAAGATGGTTCCTACAAAAAA	54217		NM_018730	Mm.11376				Rpl36	Rpl36	chr17:56753615-56753674	ref|NM_018730|ref|XM_001480072|ref|XM_917275|ref|XM_001480305	mm|17qD
A_51_P472323	1	0.92298	0.635482	Mus musculus F-box protein 18 (Fbxo18), mRNA [NM_015792]								NM_015792		ACTTGCCTGTCCTCCAAATGCCTCAGGCCAGGGAACTGGAAGAAGTTCTTTTGATAAAAA	50755		NM_015792	Mm.24088				Fbxo18	Fbxo18	chr2:11664340-11664281	ref|NM_015792|ens|ENSMUST00000114808|ens|ENSMUST00000102966|ens|ENSMUST00000071564	mm|2qA1
A_52_P463143	1	1.03385	0.771241	Mus musculus cell division cycle 37 homolog (S. cerevisiae) (Cdc37), mRNA [NM_016742]	cell division cycle 37 homolog		17189825; 17054904; 16280321; 16270159; 16141073; 16141072; 15782199; 15489334; 12477932; 12466851; 12176997; 11413142; 11217851; 11076861; 11042159; 10922068; 10825210; 10349636; 9132011; 8666233	GeneID:12539; MGI:109531; GI:7949018; CCDS:CCDS22894.1	GO:6457(protein folding); GO:74(regulation of progression through cell cycle)	GO:51879(Hsp90 protein binding)	GO:5737(cytoplasm); GO:5829(cytosol)	NM_016742	Mm.32331	GCAAGGTCTGTCCCTATGGGTCTATGGTCACTGTTTTTCTTCTGTCTAGCTTCCTGTCCT	12539		NM_016742	Mm.32331	ENSMUST00000019615		NP812763	Cdc37	Cdc37	chr9:20943976-20943917	ref|NM_016742|ens|ENSMUST00000019615|gb|AK010494|gb|BC060079	mm|9qA3
A_51_P397468	1	1.2961	0.956876	Mus musculus RUN domain containing 3A (Rundc3a), mRNA [NM_016759]								NM_016759		GGACAGCGCTCCATTCTGGTGGCTCTGAAGGCTGCCTGGTTCCTTCTGATTTCTTCCACA	51799		NM_016759	Mm.2560				Rundc3a	Rundc3a	chr11:102263672-102263731	ref|NM_016759|ens|ENSMUST00000006750|gb|AK002856|gb|BC022745	mm|11qD
A_51_P160372	1	1.30303	0.916194	Mus musculus WW domain binding protein 1 (Wbp1), transcript variant 1, mRNA [NM_016757]	WW domain binding protein 1 isoform 1		16141073; 16141072; 15782199; 15489334; 12477932; 12466851; 11217851; 11076861; 11042159; 11042109; 10922068; 10349636; 7644498; 7641887	GeneID:22377; MGI:104710; GI:145046242	GO:8150(biological_process)	GO:5515(protein binding)	GO:16021(integral to membrane)	NM_016757	Mm.1109	TGGAGCCCTGAAGAGGGGCAGCACCGAGGACTGTGCTATCTTTACTCACTCCCAAGACAT	22377		NM_016757	Mm.1109	ENSMUST00000032111		NP335509	Wbp1	Wbp1	chr6:83069139-83069080	ref|NM_016757|ref|NM_001083922|ref|NM_001083923|ens|ENSMUST00000032111	mm|6qC3
A_51_P326229	1	1.37883	0.872395	Mus musculus DEAD (Asp-Glu-Ala-Asp) box polypeptide 25 (Ddx25), mRNA [NM_013932]	DEAD (Asp-Glu-Ala-Asp) box polypeptide 25		16968703; 16141073; 16141072; 15489334; 15096601; 12477932; 12466851; 11217851; 11076861; 11042159; 10608860; 10349636; 8889548	GeneID:30959; MGI:1353582; GI:7304995		GO:5524(ATP binding); GO:8026(ATP-dependent helicase activity); GO:3723(RNA binding); GO:4386(helicase activity); GO:16787(hydrolase activity); GO:3676(nucleic acid binding); GO:166(nucleotide binding)		NM_013932	Mm.291723	ATCGAATATTGAAGAGAGAGAGAGAAGAGAGGCCTTCGTTGTTTGTGGGCTAGTTTACGT	30959		NM_013932	Mm.291723	ENSMUST00000034612		NP817101	Ddx25	Ddx25	chr9:35349594-35349535	ref|NM_013932|ens|ENSMUST00000034612|gb|AF142630|gb|AK078340	mm|9qA4
A_55_P1965416	1	1.0864	0.848581	Mus musculus ATPase, class II, type 9A (Atp9a), mRNA [NM_015731]								NM_015731		GGCCCGTCTGAGGTTTGTGGGGTCACTGTGCAAGCTTCCTTATGGTTTGAACCTCTTGTC	11981		NM_015731	Mm.330819				Atp9a	Atp9a	chr2:168460022-168459963	ref|NM_015731|ens|ENSMUST00000029060|ens|ENSMUST00000109171|ens|ENSMUST00000109173	mm|2qH3
A_51_P436817	1	1.21991	0.827619	Mus musculus downstream of Stk11 (Dos), mRNA [NM_015761]								NM_015761		AGCCTTGGGCTTTGGACACAACGGACAGAACAGCCCAGGTGGCAGCTTCAAGTTTCCCAA	216164		NM_015761	Mm.44231				Dos	Dos	chr10:79593470-79593411	ref|NM_015761|ens|ENSMUST00000105369|gb|AK035824|gb|AK137009	mm|10qC1
A_51_P464822	1	1.18236	1.0449	Mus musculus histone cluster 1, H1e (Hist1h1e), mRNA [NM_015787]	histone 1, H1e		16452087; 15562002; 14729942; 12808097; 12477932; 12408966; 11689686; 11479299; 10893414; 9655912; 9499577; 9300059; 8416974; 8190634	RP23-283N14.17	GO:6334(nucleosome assembly); GO:16584(nucleosome spacing)	GO:3677(DNA binding); GO:5515(protein binding)	GO:5694(chromosome); GO:786(nucleosome); GO:5634(nucleus)	NM_015787	Mm.170587	CCAAAAACCTCCAAGCCTAAGGCAGCTAAGCCAAAGAAAACCGCAGCCAAGAAAAAGTAA	50709		NM_015787	Mm.170587	ENSMUST00000062045		NP377418	Hist1h1e	Hist1h1e	chr13:23713766-23713707	ref|NM_015787|ens|ENSMUST00000062045|gb|BC089600|tc|TC1588758	mm|13qA3.1
A_52_P496202	1	1.00836	0.754055	Mus musculus proprotein convertase subtilisin/kexin type 1 inhibitor (Pcsk1n), mRNA [NM_013892]	proprotein convertase subtilisin/kexin type 1 inhibitor	inhibits prohormone processing	16631141; 16163737; 16141073; 16141072; 15935061; 15489334; 15226823; 15018810; 12477932; 12466851; 11742530; 11719503; 11259501; 11217851; 11094058; 11076861; 11042159; 10632593; 10349636; 9756897; 9630436; 8889548	GeneID:30052; MGI:1353431; GI:7305455; CCDS:CCDS29979.1	GO:7218(neuropeptide signaling pathway); GO:16486(peptide hormone processing)	GO:4867(serine-type endopeptidase inhibitor activity)	GO:5615(extracellular space); GO:30141(secretory granule); GO:5802(trans-Golgi network)	NM_013892	Mm.4881	GCCCCAGCAACCCTGACTCCCTGCCAGCACGTCCAAGGCTGCTTACCCCAGCAACCTCCC	30052		NM_013892	Mm.4881	ENSMUST00000041096		NP165246	Pcsk1n	Pcsk1n	chrX:7500267-7500326	ref|NM_013892|ens|ENSMUST00000041096|gb|AK002969|gb|AF181560	mm|XqA1.1
A_55_P1989901	1	1.28578	1.11559	Mus musculus damage specific DNA binding protein 1 (Ddb1), mRNA [NM_015735]	damage specific DNA binding protein 1		17301228; 17129780; 17041588; 16141073; 16141072; 15782199; 15489334; 15031102; 12477932; 12466851; 11217851; 11172053; 11076861; 11042159; 10922068; 10713455; 10574459; 10349636; 9530637	GeneID:13194; MGI:1202384; GI:7657011	GO:6512(ubiquitin cycle)	GO:3676(nucleic acid binding)	GO:5634(nucleus)	NM_015735	Mm.289915	GGTGGGGGCTGTGAATTGGTTGTTAGTTTCTGAATTTTACCAAATAAAGTAGAATCTAAG	13194		NM_015735	Mm.289915			NP379069	Ddb1	Ddb1	chr19:10704247-10704306	ref|NM_015735|ens|ENSMUST00000113082|ens|ENSMUST00000025649|gb|AK146522	mm|19qA
A_55_P2098688	1	1.33788	1.04081	Mus musculus microspherule protein 1 (Mcrs1), transcript variant 1, mRNA [NM_016766]								NM_016766		AGATCACCCCACAGTGAGGCGGTAGCAGAAACCAGGGTATTCTCCAGCCTCAGTTTCCCT	51812		NM_016766	Mm.383472				Mcrs1	Mcrs1	chr15:99073581-99073522	ref|NM_016766|ref|NM_001164156|ens|ENSMUST00000041190|ref|XM_982352	mm|15qF1
A_55_P2042698	1	0.939148	0.69302	Mus musculus hydroxysteroid (17-beta) dehydrogenase 10 (Hsd17b10), nuclear gene encoding mitochondrial protein, mRNA [NM_016763]								NM_016763		AAGGAAAGCTAACAGCCACTTTGTAACTCTGCTCCACTCACCCTCGGTGCCTAATAAATT	15108		NM_016763	Mm.6994				Hsd17b10	Hsd17b10	chrX:148438913-148438972	ref|NM_016763|ens|ENSMUST00000112617|ens|ENSMUST00000026289|gb|AK088685	mm|XqF3
A_51_P370350	1	1.19435	1.53979	Mus musculus UDP-N-acetyl-alpha-D-galactosamine:polypeptide N-acetylgalactosaminyltransferase 2 (Galnt2), mRNA [NM_139272]	UDP-N-acetyl-alpha-D-galactosamine:polypeptide N-acetylgalactosaminyltransferase 2		16141073; 16141072; 15782199; 15489334; 12651884; 12477932; 12466851; 11217851; 11159923; 11076861; 11042159; 10922068; 10349636; 9153242; 8889548	GeneID:108148; MGI:894694; GI:46877109; CCDS:CCDS22769.1	GO:6493(protein amino acid O-linked glycosylation)	GO:5509(calcium ion binding); GO:30145(manganese ion binding); GO:4653(polypeptide N-acetylgalactosaminyltransferase activity); GO:5529(sugar binding); GO:16740(transferase activity); GO:16757(transferase activity, transferring glycosyl groups)	GO:5796(Golgi lumen); GO:16021(integral to membrane); GO:16020(membrane)	NM_139272	Mm.33808	TTCTGTGGTGGTCCTTGAGTCTCCGTGAAGCTGAAAATGATGGTGTCTGTGAGTATGTTT	108148		NM_139272	Mm.33808	ENSMUST00000034458	KEGG pathway: Glycan structures - biosynthesis 1 01030; KEGG pathway: O-Glycan biosynthesis 00512	NP1293564	Galnt2	Galnt2	chr8:126869403-126869462	ref|NM_139272|ens|ENSMUST00000034458|ens|ENSMUST00000127664|gb|AK191203	mm|8qE2
A_55_P2159575	1	1.03623	0.633704	Mus musculus receptor accessory protein 6 (Reep6), mRNA [NM_139292]								NM_139292		GAAACACCATCCCGTGGTCCCCCGTGTAACATCTCTCCTCCAAGGTGTGCAATAAAACCA	70335		NM_139292	Mm.28147				Reep6	Reep6	chr10:79799113-79799172	ref|NM_139292|ens|ENSMUST00000105355|ens|ENSMUST00000116236|ens|ENSMUST00000105356	mm|10qC1
A_55_P1953809	1	0.68242	0.631643	Mus musculus phospholipase A2, group XVI (Pla2g16), mRNA [NM_139269]								NM_139269		GATAACAATGGACTAGACCTTCAAACTGTAAGCCAGCCCCAATTAAATGTTTTCCTGTAT	225845		NM_139269	Mm.274810				Pla2g16	Pla2g16	chr19:7662976-7663035	ref|NM_139269|ens|ENSMUST00000025925|ens|ENSMUST00000113317|gb|AK163505	mm|19qA
A_55_P1971849	1	1.25095	0.899669	Mus musculus SH3-domain GRB2-like endophilin B2 (Sh3glb2), mRNA [NM_139302]	SH3-domain GRB2-like endophilin B2		16141073; 16141072; 15782199; 15489334; 14621295; 12477932; 12466851; 11217851; 11076861; 11042159; 10349636; 8889548	RP23-395P6.5	GO:8150(biological_process)	GO:3674(molecular_function); GO:5515(protein binding)	GO:5575(cellular_component); GO:5737(cytoplasm)	NM_139302	Mm.33343	AACTAACATTCTGACCTCTGCCTGTCTGCTTGCTCTCTGGCAAATAAATCCTTTGTGTGC	227700		NM_139302	Mm.33343	ENSMUST00000060295		NP522281	Sh3glb2	Sh3glb2	chr2:30200391-30200332	ref|NM_139302|ens|ENSMUST00000113621|ens|ENSMUST00000113620|ens|ENSMUST00000028214	mm|2qB
A_51_P403760	1	1.22308	1.19569	Mus musculus Braf transforming gene (Braf), mRNA [NM_139294]								NM_139294		TACATTCCTCTTGTCTGTAACTGCCAAAGGTTGGGTTTATGTCACTTCAGTTCCACTCAA	109880		NM_139294	Mm.245513				Braf	Braf	chr6:39553817-39553758	ref|NM_139294|gb|AK049095|gb|AK088830|gb|AK076310	mm|6qB1
A_55_P2034740	1	1.08948	1.04136	Mus musculus exosome component 2 (Exosc2), mRNA [NM_144886]	exosome component 2		16141073; 16141072; 15489334; 12477932; 12466851; 11217851; 11076861; 11042159; 10349636; 8889548	RP23-65P13.1	GO:6364(rRNA processing)	GO:3723(RNA binding); GO:4527(exonuclease activity); GO:16787(hydrolase activity); GO:4518(nuclease activity)	GO:178(exosome (RNase complex)); GO:5634(nucleus)	NM_144886	Mm.150972	AGGAGTTCAAATCCCAGCAACCACATGGTGGCTCACAACCATCCGTTACGAGATCTGGCG	227715		NM_144886	Mm.150972	ENSMUST00000038474		NP484287	Exosc2	Exosc2	chr2:31536706-31536765	ref|NM_144886|ens|ENSMUST00000038474|ens|ENSMUST00000113464|gb|AK166881	mm|2qB
A_51_P109939	1	0.971344	0.703492	Mus musculus apolipoprotein A-I binding protein (Apoa1bp), mRNA [NM_144897]	apolipoprotein A-I binding protein		16679719; 16141073; 16141072; 15782199; 14592843; 12477932; 12466851; 11991719; 11217851; 11076861; 11042159; 10922068; 10349636; 10051400; 8889548	GeneID:246703; MGI:2180167; GI:21553309; CCDS:CCDS17464.1	GO:8150(biological_process)	GO:5515(protein binding)	GO:5575(cellular_component)	NM_144897	Mm.205996	AGAAGTCTGCAACTCACTTTACTGGCCGATATCATTACCTTGGGGGTCGCTTTGTACCAC	246703		NM_144897	Mm.205996	ENSMUST00000029708		NP487458	Apoa1bp	Apoa1bp	chr3:87860629-87860570	ref|NM_144897|ens|ENSMUST00000029708|gb|AK159846|gb|AJ344092	mm|3qF1
A_55_P2102424	1	1.521	1.09593	Mus musculus misato homolog 1 (Drosophila) (Msto1), mRNA [NM_144898]								NM_144898		GCTTCATGGACGCTGGCGTGGAGCAGGATGACATGGAAGAGATGCTGCACGAGTTACACA	229524		NM_144898	Mm.440405				Msto1	Msto1	chr3:88713721-88713662	ref|NM_144898|ens|ENSMUST00000107494|ens|ENSMUST00000087075|ens|ENSMUST00000126245	mm|3qF1
A_55_P1981011	1	1.22671	1.01258	Mus musculus solute carrier family 35, member C2 (Slc35c2), mRNA [NM_144893]	solute carrier family 35, member C2		16141073; 16141072; 15782199; 15489334; 12659813; 12477932; 12466851; 12461647; 11217851; 11076861; 11042159; 10922068; 10725249; 10349636; 9811942; 8889548	RP23-41B20.3	GO:8152(metabolic process); GO:6810(transport)	GO:16491(oxidoreductase activity)	GO:16021(integral to membrane); GO:16020(membrane)	NM_144893	Mm.21184	TATAGTTGAAATAATGATTTCCTCTCCACAGCCCAGTGTTGCCTAAGGCATGAGAGCAGG	228875		NM_144893	Mm.21184	ENSMUST00000088175		NP918408	Slc35c2	Slc35c2	chr2:165102269-165102210	ref|NM_144893|ens|ENSMUST00000109295|ens|ENSMUST00000109300|ens|ENSMUST00000109298	mm|2qH3
A_55_P2038002	1	0.962486	0.861769	Mus musculus cDNA sequence BC005624 (BC005624), mRNA [NM_144885]	cDNA sequence BC005624		16141073; 16141072; 12477932; 12466851; 11217851; 11076861; 11042159; 10349636; 8889548	RP23-221O14.10				NM_144885	Mm.235238	CCCCCTGCATTTTCAAGCACTAACTTTGTAACTATTGGAAGAAAACAATGTGTCTATGTC	227707		NM_144885	Mm.235238	ENSMUST00000028205		NP484292	BC005624	BC005624	chr2:30828480-30828421	ref|NM_144885|ens|ENSMUST00000028205|ref|XR_034170|ref|XR_034426	mm|2qB
A_55_P2152567	1	1.24792	0.961336	Mus musculus pleckstrin homology domain containing, family A member 5 (Plekha5), mRNA [NM_144920]	phosphoinositol 3-phosphate-binding protein-2		16141073; 16141072; 15782199; 14621295; 12477932; 12466851; 11217851; 11076861; 11044607; 11042159; 10922068; 10349636; 8889548	GeneID:109135; MGI:1923802; GI:110835706				NM_144920	Mm.247670	GAAGAAACTCTTGCTTCCTGTGAGCCAGCTCCTGAGATTCCTAGGGAGAATCAAACCACA	109135		NM_144920	Mm.247670	ENSMUST00000087622		NP568829	Plekha5	Plekha5	chr6:140540225-140540284	ref|NM_144920|ens|ENSMUST00000032357|ens|ENSMUST00000087622|ens|ENSMUST00000032358	mm|6qG2
A_55_P2026275	1	0.810686	0.476281	Mus musculus protein phosphatase 1, regulatory (inhibitor) subunit 1B (Ppp1r1b), mRNA [NM_144828]	protein phosphatase 1, regulatory (inhibitor) subunit 1B		17460091; 17209049; 17207476; 17010100; 16971527; 16691566; 16525043; 16189209; 16162925; 16157277; 16141073; 16141072; 16123776; 16120638; 16104378; 16084497; 15882093; 15778968; 15737638; 15657149; 15608059; 15489334; 15372366; 15292232; 15269172; 14980377; 14741752; 14631045; 14627641; 12571103; 12538871; 12477932; 12466851; 12181566; 12068305; 11955461; 11880652; 11731457; 11478427; 11217851;…	RP23-355L10.2	GO:7621(negative regulation of female receptivity); GO:7165(signal transduction); GO:6350(transcription)	GO:4864(protein phosphatase inhibitor activity); GO:8599(protein phosphatase type 1 regulator activity); GO:4865(type 1 serine/threonine specific protein phosphatase inhibitor activity)	GO:5737(cytoplasm)	NM_144828	Mm.45372	AATGCACTTACTATCTGTCCTTAGGGGGCCACACAGTGGGGGGAGCCTGGTTCTCCTTGT	19049		NM_144828	Mm.45372	ENSMUST00000078694		NP485898	Ppp1r1b	Ppp1r1b	chr11:98218965-98219024	ref|NM_144828|ens|ENSMUST00000150762|ens|ENSMUST00000137634|ens|ENSMUST00000078694	mm|11qD
A_55_P2151116	1	1.24444	1.08752	Mus musculus calcium binding atopy-related autoantigen 1 (Cbara1), mRNA [NM_144822]			16141073; 16141072; 16002733; 15782199; 12477932; 12466851; 11217851; 11076861; 11042159; 10922068; 10349636; 8889548		GO:8150(biological_process)	GO:5509(calcium ion binding)	GO:5575(cellular_component)		Mm.27199	GCTGCCCTCTGTCTAAGACACTCGTAAAATATCACTTTAATTATAGCACTTTGCAGGAAA	216001		NM_144822	Mm.27199			TC1519663	Cbara1	Cbara1	chr10:59326812-59326871	ref|NM_144822|ens|ENSMUST00000020311|ens|ENSMUST00000092508|gb|AK049521	mm|10qB4
A_55_P2025855	1	1.59433	1.27645	Mus musculus heterogeneous nuclear ribonucleoprotein U-like 1 (Hnrnpul1), transcript variant 1, mRNA [NM_144922]								NM_144922		CTCTTCATACAGGCCAGGCATTTTCCTCTCTGGATTCCAACAGGCAACAGTGAGCTTTTC	232989		NM_144922	Mm.254223				Hnrnpul1	Hnrnpul1	chr7:26507118-26507059	ref|NM_144922|ens|ENSMUST00000043765|gb|BC021506|gb|AK155604	mm|7qA3
A_52_P218181	1	1.21326	0.982044	Mus musculus zinc finger, DHHC domain containing 5 (Zdhhc5), mRNA [NM_144887]								NM_144887		AGGGACTGTGTTGGGCTTCAGTGAGCCCCTTCAATGCTTCCCTATAATCAGAAAAATCTT	228136		NM_144887	Mm.288508				Zdhhc5	Zdhhc5	chr2:84528631-84528572	ref|NM_144887|ens|ENSMUST00000035840|gb|AK082513|gb|AK075641	mm|2qD
A_55_P2121945	1	1.15812	0.850795	Mus musculus CCR4-NOT transcription complex, subunit 6-like (Cnot6l), transcript variant 1, mRNA [NM_144910]								NM_144910		CATTCACGATTGATAAATCACTAATTTGAGACCCCACACCATTGTTGTTCTCTAAAAACA	231464		NM_144910	Mm.28374				Cnot6l	Cnot6l	chr5:96505933-96505874	ref|NM_144910|ref|NM_178854|ens|ENSMUST00000122003|ens|ENSMUST00000113004	mm|5qE3
A_55_P2250249	1	1.0407	1.17051	Mus musculus TAO kinase 1 (Taok1), mRNA [NM_144825]	TAO kinase 1		17114649; 16141073; 16141072; 15489334; 15368895; 12477932; 12466851; 11544199; 11217851; 11076861; 11042159; 10922068; 10725249; 10349636; 8889548; 2163347	RP23-273P3.2	GO:6468(protein amino acid phosphorylation)	GO:5524(ATP binding); GO:16301(kinase activity); GO:166(nucleotide binding); GO:4672(protein kinase activity); GO:4674(protein serine/threonine kinase activity); GO:16740(transferase activity)		XM_484053	Mm.340436	GGCTGCCGGGGTTTTTGTGGTTGGCTTTTTGTTTTTGTTTAACTTTTGGAAAATTTTTAA	216965		NM_144825	Mm.479597	ENSMUST00000092889	KEGG pathway: MAPK signaling pathway 04010	TC1497489	Taok1	Taok1	chr11:77351192-77351133	ref|NM_144825|ens|ENSMUST00000058496|ens|ENSMUST00000017435|gb|BC047271	mm|11qB5
A_66_P123666	1	1.281	1.09474	Mus musculus ganglioside-induced differentiation-associated protein 1-like 1 (Gdap1l1), mRNA [NM_144891]								NM_144891		ATCCTTCTTTGGGGCATCCTTCCTCATGGGCTCCTTGGGTGGGATGGGCTACTTTGCCTA	228858		NM_144891	Mm.102080				Gdap1l1	Gdap1l1	chr2:163279576-163279635	ref|NM_144891|ens|ENSMUST00000109420|ens|ENSMUST00000109421|ens|ENSMUST00000018087	mm|2qH3
A_52_P654043	1	1.55373	1.06524	Mus musculus misato homolog 1 (Drosophila) (Msto1), mRNA [NM_144898]								NM_144898		AAGAGATGCTGCACGAGTTACACAGGTTGGCCCAGTGTTACCAGGAGGGTGACAGTCTCT	229524		NM_144898	Mm.440405				Msto1	Msto1	chr3:88713685-88713626	ref|NM_144898|ens|ENSMUST00000087075|ens|ENSMUST00000126245|ens|ENSMUST00000090941	mm|3qF1
A_51_P378667	1	1.22692	1.03113	Mus musculus WD repeat containing, antisense to TP53 (Wrap53), mRNA [NM_144824]								NM_144824		ACCTGACCCCAGTAGCCCTGTTGACGACCAGGATGAAAAGGGACAAAGAAGGACAGAGGC	216853		NM_144824	Mm.31586				Wrap53	Wrap53	chr11:69375356-69375297	ref|NM_144824|ens|ENSMUST00000048139|gb|AK169271|gb|AK145219	mm|11qB3
A_52_P515497	1	0.934754	0.899177	Mus musculus ATPase, Na+/K+ transporting, alpha 1 polypeptide (Atp1a1), mRNA [NM_144900]	Na+/K+ -ATPase alpha 1 subunit		17234593; 17114649; 16723354; 16400024; 16399075; 16356488; 16243970; 16141073; 16141072; 15782199; 15781423; 15706699; 15648052; 15489334; 15485817; 15345243; 15253893; 15147760; 14627611; 12477932; 12466851; 12458206; 12397396; 11980868; 11591489; 11557593; 11507009; 11313460; 11217851; 11172053; 11076861; 11042159; 10837135; 10468580; 10360172; 10349636; 10322641; 9990334; 9284273; 8675991; 85…	GeneID:11928; MGI:88105; GI:21450277; CCDS:CCDS17683.1	GO:15991(ATP hydrolysis coupled proton transport); GO:8217(blood pressure regulation); GO:2026(cardiac inotropy); GO:6812(cation transport); GO:30641(hydrogen ion homeostasis); GO:6811(ion transport); GO:8152(metabolic process); GO:15672(monovalent inorganic cation transport); GO:31947(negative regulation of glucocorticoid biosynthetic process); GO:45822(negative regulation of heart contraction);…	GO:3869(4-nitrophenylphosphatase activity); GO:5524(ATP binding); GO:15662(ATPase activity, coupled to transmembrane movement of ions, phosphorylative mechanism); GO:3824(catalytic activity); GO:16787(hydrolase activity); GO:16820(hydrolase activity, acting on acid anhydrides, catalyzing transmembrane movement of substances); GO:287(magnesium ion binding); GO:46872(metal ion binding); GO:15077(mo…	GO:16323(basolateral plasma membrane); GO:16021(integral to membrane); GO:5887(integral to plasma membrane); GO:16020(membrane); GO:5792(microsome); GO:5886(plasma membrane); GO:42383(sarcolemma); GO:5890(sodium:potassium-exchanging ATPase complex)	NM_144900	Mm.280103	AAAGGAAAACCTGGAAAGACTGAAAGATTACGTTTTATATCTGGATTTTTACAAATAAAG	11928		NM_144900	Mm.280103	ENSMUST00000036493		NP515256	Atp1a1	Atp1a1	chr3:101380223-101380164	ref|NM_144900|ens|ENSMUST00000036493|gb|AK147554|gb|AK159306	mm|3qF2.2
A_52_P194680	1	1.41335	0.978544	zinc finger, RAN-binding domain containing 1 Gene [Source:MGI (curated);Acc:MGI:106441] [ENSMUST00000106157]										TGTTAAGCTCTTGAACTAAACCAACAGCCATAATTATTGTCCCAAGAAAGTGTAATGCCG	360216		BI152977	Mm.393986				Zranb1	Zranb1	chr7:140177792-140177851	ens|ENSMUST00000106157|gb|BI152977|tc|TC1599498|nap|NAP056709-1	mm|7qF3
A_55_P2021892	1	1.13229	0.812539	coiled-coil domain containing 114 Gene [Source:MGI (curated);Acc:MGI:2446120] [ENSMUST00000120643]										AAGAAGTGAAACTCTCAGCTTTGTCTCCAGCACCATGTCTGTTTGCATGATGCCGTGTTT			AK042062	Mm.227539						chr7:53186851-53186910	ens|ENSMUST00000120643|ens|ENSMUST00000117998|gb|AK042062|gb|BC100373	mm|7qB4
A_55_P2097116	1	0.989951	1.36305	transmembrane protein 188 Gene [Source:MGI (curated);Acc:MGI:1921981] [ENSMUST00000121097]										CATCCTTCATACTGTGTGTGTGTTTGTTTCCCACTGGAATTAAATTGCACTGTGGTAGAA			BC094385	Mm.216574						chr8:90655527-90655586	ens|ENSMUST00000121097|gb|BC094385|gb|BY453652	mm|8qC3
A_66_P139703	1	1.50323	0.8305	Putative uncharacterized protein [Source:UniProtKB/TrEMBL;Acc:Q3UXI1] [ENSMUST00000097840]										TATGAGGCTCCTTGGCATTGTGACATCCCCACGGCATAGTCTGAGATGCACGATAAAAAT			AK135561							chr4:136855342-136855401	ens|ENSMUST00000097840|ens|ENSMUST00000045747|gb|AK135561|tc|TC1664389	mm|4qD3
A_55_P2055881	1	1.00063	1.0076	PREDICTED: Mus musculus similar to ribosomal protein S28 (LOC100039820), mRNA [XM_001474089]								XM_001474089		TAGTGGAATTTATGGATGACACCAGCCGCTCTATCATCCGAAATGTCAAAGGTCCCGTAA			XM_001474089	Mm.388891						chr5:134939201-134939260	ens|ENSMUST00000100649|ref|XM_001474089|ref|XM_001478800|ref|XM_001480098	mm|5qG2
A_55_P2015022	1	1.22674	1.0225	Putative uncharacterized protein [Source:UniProtKB/TrEMBL;Acc:Q3URS7] [ENSMUST00000100431]										CCAGGGCTACACAGAGAAACCCTGTCTTAAAAAACAAAACAAAACATAAAAAACCTTATG			AK141242	Mm.387121						chr15:79677131-79677190	ens|ENSMUST00000100431|gb|AK141242|riken|C330035O10	mm|15qE1
A_55_P2012759	1	1.59805	0.874844	coiled-coil domain containing 64 Gene [Source:MGI (curated);Acc:MGI:1922915] [ENSMUST00000118576]										GAAAAACAGCGCACCACTGCTTCTTTTGAAAATAGTCTGAATAAGAATAAAATGAATTTC			AK170295	Mm.233914						chr5:116098249-116098190	ens|ENSMUST00000118576|ens|ENSMUST00000121746|ens|ENSMUST00000055408|gb|AK170295	mm|5qF
A_55_P2077114	1	0.983015	1.00316	PREDICTED: Mus musculus similar to ribosomal protein L32 (LOC676058), misc RNA [XR_031977]								XR_031977		AAATCCTGATGCTCAACATTGGTTACGGGAGCAACAAGAAAACCAAGCAGTGTTGCTCAG	676058		XR_031977					Gm9663	Gm9663	chr12:117402128-117402069	ref|XR_031977|ref|XR_033601	mm|12qF2
A_55_P2178496	1	1.02536	0.82055	family with sequence similarity 53, member B Gene [Source:MGI (curated);Acc:MGI:1925188] [ENSMUST00000106166]										TCCTGGTCCAGCCGCTTAAGTGCACAGTGACTTTCAGACATGTTTAGGAGTCAGTTCCCT			AK020830	Mm.225649						chr7:139951010-139950951	ens|ENSMUST00000106166|ens|ENSMUST00000106165|gb|AK020830|gb|AK156629	mm|7qF3
A_55_P2026156	1	0.856804	0.855478	PREDICTED: Mus musculus predicted gene, EG633570 (EG633570), mRNA [XM_001001613]								XM_001001613		AAGAGCTACCAAGAGACAGGAAGAAGCAGAAGAACATTAAACACAGTGGGAACATTACTT	241053		XM_001001613	Mm.379426				Rpl12-ps1	Rpl12-ps1	chr1:37015016-37014957	ens|ENSMUST00000116168|ref|XM_001001613|ref|XM_908002|ref|XM_136732	mm|1qB
A_52_P175157	1	1.09638	0.916382	myocyte enhancer factor 2A Gene [Source:MGI (curated);Acc:MGI:99532] [ENSMUST00000156690]								XM_001478863		TCAGGGGTTTGTTCTAAAAGAACAATACATGTTTCACCATTTCCTTTCAACTGTAAAGAC			XM_001478863	Mm.426509						chr7:74376632-74376573	ens|ENSMUST00000156690|ref|XM_001478863|gb|AK136368|gb|AK041074	mm|7qC
A_55_P2079757	1	1.54327	1.23151	PREDICTED: Mus musculus predicted gene, EG435616, transcript variant 1 (EG435616), mRNA [XM_487586]								XM_487586		TCTGCAGAGGAGTTGGACGCCCAGCTGGATACTTATTGGGAAATGATGGACACCAGTTAA	435616		XM_487586					Gm5699	Gm5699	chr1:31055087-31055028	ens|ENSMUST00000152491|ref|XM_487586|ref|XM_908288|ref|XM_897758	mm|1qA5
A_55_P2335903	1	1.26948	0.966001	neuroligin 3 Gene [Source:MGI (curated);Acc:MGI:2444609] [ENSMUST00000151528]										CTGAGCTATCTCTCCAGCCCCCAGGTTGCTTTTATGTTCGTTTTGTTTTGTTTTGTTTTG	100045228		AK013791	Mm.121508				LOC100045228	LOC100045228	chrX:98518888-98518947	ens|ENSMUST00000151528|ens|ENSMUST00000065858|ens|ENSMUST00000118111|gb|AK013791	mm|XqD
A_51_P389506	1	0.742494	0.705199	RIKEN cDNA 2810453I06 gene Gene [Source:MGI Symbol;Acc:MGI:1914488] [ENSMUST00000118121]										AATGGAGCACAGCTTTCTTCCCTGCAAGAGTGGTGAAGGCTCATGGTATTTATAAGCAAT			BC012231	Mm.383219						chr5:144312731-144312790	ens|ENSMUST00000118121|gb|BC012231|gb|AK005298|tc|TC1583698	mm|5qG2
A_55_P1996613	1	1.1618	1.02599											CCAGGACAGCCAGGATTCTGTTACACAGAGAAACCCTGTCTCAAAAAAGAGGAGAAAAAA										chr11:062096039-062096098		mm|11qB2
A_51_P181922	1	0.769902	0.680966	YjeF N-terminal domain containing 3 Gene [Source:MGI (curated);Acc:MGI:2681845] [ENSMUST00000152938]								XM_978251		CAAAATATACTGGCACCGACTGCGTGGCCTCACTGTGAACCGCACCAATAAACATCTCCA	234365		XM_978251	Mm.252521				Yjefn3	Yjefn3	chr8:72411753-72411694	ens|ENSMUST00000152938|ens|ENSMUST00000059500|ref|XM_978251|ref|XM_912305	mm|8qB3.3
A_55_P1990629	1	0.655991	1.05392	Putative uncharacterized protein Fragment [Source:UniProtKB/TrEMBL;Acc:Q3UHB9] [ENSMUST00000097503]										TAAACCTGTGTGTCTGCCAATGTTCTGACCAGGTGTGTGCCCATTGTTGAACCTTCATTA			FJ654103	Mm.476871						chr18:82863229-82863288	ens|ENSMUST00000097503|gb|FJ654103|gb|FJ654076|gb|FJ654101	mm|18qE3
A_55_P2086455	1	0.680396	0.427987	WSC domain containing 2 Gene [Source:MGI Symbol;Acc:MGI:2445030] [ENSMUST00000100875]										GTGCCTTCTTCTCAATGCTCAAAAAGCCCATCAGTTGACCTTATACATGTGTTATGAACT			AK049685	Mm.102783						chr5:114004343-114004402	ens|ENSMUST00000100875|gb|AK049685|gb|AK173026|riken|C530024P05	mm|5qF
A_55_P2124065	1	1.52878	0.975706											AAGTAGCCATCACACCATTAAAAAGCCTGTGGACCTTTCTGTTGGCCTGGACTCTTTTTC										chr17:046579435-046579376		mm|17qC
A_55_P1955517	1	0.950579	1.2496	synaptojanin 1 Gene [Source:MGI (curated);Acc:MGI:1354961] [ENSMUST00000121759]										CTGTACATATCTTGTGAGATGTGCTGTCATATGAAATAAATATGTCTTTATCACCAGCTG	104015							Synj1	Synj1	chr16:90936397-90936338	ens|ENSMUST00000121759	mm|16qC3.3
A_55_P1999389	1	1.63848	0.745158	RIKEN cDNA 1500009C09 gene Gene [Source:MGI Symbol;Acc:MGI:1923755] [ENSMUST00000143238]			16919471; 16141073; 16141072; 12477932; 12466851; 11217851; 11076861; 11042159; 10349636; 8889548						Mm.23023	TCCTGCTGCGGCTTCACTTGTGCAACGCTAATAAAGGTTCTATGGCCACCTTTGCAGACC	76505		XM_901684	Mm.23023	ENSMUST00000089154		TC1499028	1500009C09Rik	1500009C09Rik	chr15:82091121-82091180	ens|ENSMUST00000143238|ref|XM_901684|ref|XM_921073|ref|XM_901682	mm|15qE1
A_55_P2016326	1	1.3481	1.0101	PREDICTED: Mus musculus predicted gene, EG625997 (EG625997), misc RNA [XR_031260]								XR_031260		CCCCACCCATCTTGATTGTCTTAAGTGTTTGTTATGTAAATAGATCCCCTTTCTTTACCT	625997		XR_031260					Gm6643	Gm6643	chr18:28593873-28593932	ref|XR_031260|ref|XR_032256	mm|18qA2
A_51_P144770	1	1.12134	0.935346	PREDICTED: Mus musculus predicted gene, EG545570 (EG545570), misc RNA [XR_031301]								XR_031301		AGCCCTGGAACTTCTGCCTTCGTGAGTTTCTATTAAATGGCTGGTTCATTGCCCTCAAAA	545570		XR_031301	Mm.274492				Gm5856	Gm5856	chr3:138239543-138239484	ref|XR_031301|ref|XR_034447|gb|BC016099	mm|3qH1
A_55_P2114994	1	1.57797	1.39813	PREDICTED: Mus musculus similar to beta-actin (LOC621269), misc RNA [XR_031311]								XR_031311		CTGGGAACGTTTGAATCGACACCTGTAAATGTATCCATCCTTTTAATTTATGTAAGGTTT	621269		XR_031311					Actg-ps1	Actg-ps1	chr8:47316001-47316060	ref|XR_031311|ref|XR_031685|nap|NAP111417-1	mm|8qB1.1
A_55_P2148744	1	1.43423	1.13822	PREDICTED: Mus musculus predicted gene, EG625801 (EG625801), misc RNA [XR_031896]								XR_031896		ATGACTAGGCAGCAAAAGGAAACGTAACCTTATGCACCATGACCTATTCACCCTCCACTT	625801		XR_031896					Gm6625	Gm6625	chr8:91670653-91670594	ref|XR_031896	mm|8qC4
A_55_P2120843	1	2.09692	1.72945	PREDICTED: Mus musculus hypothetical protein LOC100044974 (LOC100044974), misc RNA [XR_031256]								XR_031256		AACTACAGGAAGCTGAGCAGGAGCTCATGATGTGGGAGACCCCAAGGTGGTTCATGGCTG	100044974		XR_031256					LOC100044974	LOC100044974	chr17:11091936-11091995	ref|XR_031256|nap|NAP070721-1	mm|17qA1
A_55_P2001072	1	0.933545	0.908206	PREDICTED: Mus musculus similar to glyceraldehyde-3-phosphate dehydrogenase (LOC667451), misc RNA [XR_031348]								XR_031348		TACCTGGAGAAACCTGCCATGTATGATTACATCAAGAAGGTGATGAAGCAGGCATCTGAG	667451		XR_031348					Gm11214	Gm11214	chr4:63323659-63323600	ref|XR_031348|ref|XR_033074|nap|NAP071120-1|nap|NAP060460-1	mm|4qC1
A_55_P2001068	1	0.904723	0.82445	PREDICTED: Mus musculus similar to glyceraldehyde-3-phosphate dehydrogenase (LOC667451), misc RNA [XR_031348]								XR_031348		GAAATCTTACAACTCACTCAAGATTGTCAGCAATGAACCCTGCACCACTAACTGCTTAGC	667451		XR_031348					Gm11214	Gm11214	chr4:63323995-63323936	ref|XR_031348	mm|4qC1
[truncated: 10,494 more rows]
